# Supplementary material for: Candidate silencer elements for the human and mouse genomes
Source: Nat Commun. 2020 Feb 26;11:1061. doi: 10.1038/s41467-020-14853-5 (PMC7044160; doi:10.1038/s41467-020-14853-5)
Supplement: Supplementary file 4 — Supplementary Data 1 [file 41467_2020_14853_MOESM4_ESM.xlsx]

## Sheet: Roadmap_human
Supplementary Table 1: Overview of cell types and count of uncharacterized CREs per cell type
Roadmap epigenome id	Cell type description	Total uncharacterized CREs
E003	H1 Cells	28140
E004	H1 BMP4 Derived Mesendoderm Cultured Cells	37506
E005	H1 BMP4 Derived Trophoblast Cultured Cells	23600
E006	H1 Derived Mesenchymal Stem Cells	53782
E007	H1 Derived Neuronal Progenitor Cultured Cells	37921
E008	H9 Cells	13671
E017	IMR90 fetal lung fibroblasts Cell Line	49121
E021	iPS DF 6.9 Cells	107240
E022	iPS DF 19.11 Cells	138829
E028	Breast variant Human Mammary Epithelial Cells (vHMEC)	6042
E029	Primary monocytes from peripheral blood	17264
E032	Primary B cells from peripheral blood	42829
E033	Primary T cells from cord blood	43487
E034	Primary T cells from peripheral blood	45425
E046	Primary Natural Killer cells from peripheral blood	34358
E050	Primary hematopoietic stem cells G-CSF-mobilized Female	28446
E051	Primary hematopoietic stem cells G-CSF-mobilized Male	42051
E055	Foreskin Fibroblast Primary Cells skin01	23823
E056	Foreskin Fibroblast Primary Cells skin02	23002
E057	Foreskin Keratinocyte Primary Cells skin02	27012
E059	Foreskin Melanocyte Primary Cells skin01	31655
E080	Fetal Adrenal Gland	37872
E081	Fetal Brain Male	61088
E082	Fetal Brain Female	86173
E083	Fetal Heart	36610
E084	Fetal Intestine Large	11925
E085	Fetal Intestine Small	6003
E086	Fetal Kidney	135032
E088	Fetal Lung	28904
E089	Fetal Muscle Trunk	81750
E090	Fetal Muscle Leg	68672
E091	Placenta	66293
E092	Fetal Stomach	24486
E093	Fetal Thymus	48913
E094	Gastric	15723
E097	Ovary	60375
E098	Pancreas	48091
E100	Psoas Muscle	57413
E109	Small Intestine	22516
E114	A549 EtOH 0.02pct Lung Carcinoma Cell Line	44450
E116	GM12878 Lymphoblastoid Cells	25739
E117	HeLa-S3 Cervical Carcinoma Cell Line	12884
E118	HepG2 Hepatocellular Carcinoma Cell Line	36400
E119	HMEC Mammary Epithelial Primary Cells	43198
E120	HSMM Skeletal Muscle Myoblasts Cells	46547
E121	HSMM cell derived Skeletal Muscle Myotubes Cells	26518
E122	HUVEC Umbilical Vein Endothelial Primary Cells	15286
E123	K562 Leukemia Cells	43502
E124	Monocytes-CD14+ RO01746 Primary Cells	41856
E125	NH-A Astrocytes Primary Cells	32446
E126	NHDF-Ad Adult Dermal Fibroblast Primary Cells	47996
E127	NHEK-Epidermal Keratinocyte Primary Cells	84102

## Sheet: ENCODE_human
ENCODE epigenome id	Biosample.term.id	Cell type description	Biosample.life.stage	Total uncharacterized CREs
ENCU1	EFO:0002106	A673	unknown	37321
ENCU2	UBERON:0002369	adrenal gland	adult	54000
ENCU5	NTR:0000560	bipolar spindle neuron	adult	31183
ENCU9	CL:0000492	CD4-positive helper T cell	adult	5255
ENCU10	CL:0000625	CD8-positive, alpha-beta T cell	adult	3730
ENCU11	UBERON:0006920	esophagus squamous epithelium	adult	13623
ENCU12	CL:2000015	fibroblast of arm	adult	66553
ENCU13	UBERON:0011907	gastrocnemius medialis	adult	810658
ENCU16	EFO:0005904	H7-hESC	unknown	162906
ENCU18	EFO:0002824	HCT116	adult	3526
ENCU21	CL:0000182	hepatocyte	embryonic	45438
ENCU24	EFO:0004905	induced pluripotent stem cell	adult	52594
ENCU26	EFO:0005719	Karpas-422	adult	65884
ENCU29	EFO:0001203	MCF-7	adult	35748
ENCU30	EFO:0005724	MM.1S	adult	21237
ENCU34	CL:0000047	neuronal stem cell	embryonic	4635
ENCU35	EFO:0005236	NT2/D1	unknown	21043
ENCU36	EFO:0006711	OCI-LY7	adult	15269
ENCU38	EFO:0002713	Panc1	unknown	6221
ENCU39	EFO:0002074	PC-3	adult	54841
ENCU40	EFO:0002847	PC-9	unknown	46008
ENCU42	UBERON:0001114	right lobe of liver	adult	23755
ENCU43	UBERON:0001159	sigmoid colon	adult	16650
ENCU44	EFO:0002860	SK-N-MC	child	6563
ENCU45	EFO:0003072	SK-N-SH	child	15841
ENCU47	UBERON:0002240	spinal cord	fetal	232836
ENCU48	UBERON:0000945	stomach	adult	22362
ENCU50	CL:0000084	T-cell	adult	12268
ENCU52	UBERON:0002046	thyroid gland	adult	99431
ENCU53	UBERON:0001157	transverse colon	adult	52645

## Sheet: ENCODE_mouse
ENCODE epigenome id	Biosample.term.id	Cell type description	Biosample.life.stage	Total uncharacterized CREs
mENCU1	UBERON:0000955	brain	embryonic	22522
mENCU2	UBERON:0002037	cerebellum	adult	16848
mENCU3	EFO:0005233	CH12.LX	unknown	9432
mENCU4	UBERON:0012314	embryonic facial prominence	embryonic	137450
mENCU5	EFO:0007075	ES-E14	embryonic	26708
mENCU6	UBERON:0001890	forebrain	embryonic	49852
mENCU7	UBERON:0001890	forebrain	postnatal	69811
mENCU8	UBERON:0000948	heart	postnatal	47753
mENCU9	UBERON:0002028	hindbrain	embryonic	71132
mENCU10	UBERON:0002028	hindbrain	postnatal	116506
mENCU11	UBERON:0002101	limb	embryonic	106
mENCU12	UBERON:0002107	liver	embryonic	7612
mENCU13	UBERON:0002107	liver	postnatal	35979
mENCU14	UBERON:0002048	lung	embryonic	91818
mENCU15	UBERON:0002048	lung	postnatal	125233
mENCU16	EFO:0003971	MEL cell line	unknown	160110
mENCU17	UBERON:0001891	midbrain	embryonic	625649
mENCU18	UBERON:0001891	midbrain	postnatal	118063
mENCU19	UBERON:0001049	neural tube	embryonic	33756
mENCU20	UBERON:0002106	spleen	adult	7814
mENCU21	UBERON:0000945	stomach	postnatal	72953
mENCU22	EFO:0002076	R1	unknown	84691
