# Supplementary material for: Candidate silencer elements for the human and mouse genomes
Source: Nat Commun. 2020 Feb 26;11:1061. doi: 10.1038/s41467-020-14853-5 (PMC7044160; doi:10.1038/s41467-020-14853-5)
Supplement: Supplementary file 5 — Supplementary Data 2 [file 41467_2020_14853_MOESM5_ESM.xlsx]

## Sheet: MPRA_tested_silencers_controls_
Supplementary Table 2: MPRA tested uncharacterized cis-regulatory elements along with control elements and their activity levels
peakid	chr	start	end	anno	log2FC	P-val	adj.P-val	repressor_status	MPRA_validated_silencer
peak1	chr1	1023600	1023800	tested_uncharacterized_CREs	NA	NA	NA	known_repressor	NA
peak2	chr1	1041915	1042115	tested_uncharacterized_CREs	0.0380151	0.693495	1	known_repressor	NO
peak3	chr1	1042655	1042855	tested_uncharacterized_CREs	0.437538	1	1	known_repressor	NO
peak4	chr1	1060475	1060675	tested_uncharacterized_CREs	-0.0792535	0.141751	0.284525	known_repressor	NO
peak5	chr1	1127175	1127375	tested_uncharacterized_CREs	-0.237514	0.00148794	0.00456353	known_repressor	YES
peak6	chr1	1140555	1140755	tested_uncharacterized_CREs	-0.407974	6.4974e-07	3.76215e-06	known_repressor	YES
peak7	chr1	1218540	1218740	tested_uncharacterized_CREs	-0.158579	0.019829	0.047929	known_repressor	YES
peak8	chr1	1234395	1234595	tested_uncharacterized_CREs	-0.063997	0.196662	0.379168	known_repressor	NO
peak9	chr1	1234556	1234756	tested_uncharacterized_CREs	NA	NA	NA	known_repressor	NA
peak10	chr1	1268275	1268475	tested_uncharacterized_CREs	0.0356985	0.684792	1	known_repressor	NO
peak11	chr1	1429096	1429296	tested_uncharacterized_CREs	-0.676755	1.58118e-12	2.14945e-11	no_known_repressor	YES
peak12	chr1	1472150	1472350	tested_uncharacterized_CREs	0.387486	1	1	no_known_repressor	NO
peak13	chr1	1951660	1951860	tested_uncharacterized_CREs	-0.0807953	0.151071	0.300398	known_repressor	NO
peak14	chr1	2269695	2269895	tested_uncharacterized_CREs	-0.137693	0.0365391	0.0838891	known_repressor	NO
peak15	chr1	2399638	2399838	tested_uncharacterized_CREs	-0.113394	0.0667415	0.144817	known_repressor	NO
peak16	chr1	2569476	2569676	tested_uncharacterized_CREs	-0.17645	0.0113396	0.0289475	no_known_repressor	YES
peak17	chr1	2614540	2614740	tested_uncharacterized_CREs	-0.0741044	0.197563	0.380703	no_known_repressor	NO
peak18	chr1	2622475	2622675	tested_uncharacterized_CREs	0.0678376	0.795605	1	known_repressor	NO
peak19	chr1	3462455	3462655	tested_uncharacterized_CREs	-0.914397	3.39325e-05	0.000144198	known_repressor	YES
peak20	chr1	4109335	4109535	tested_uncharacterized_CREs	0.564137	1	1	known_repressor	NO
peak21	chr1	4113180	4113380	tested_uncharacterized_CREs	-0.0105571	0.445101	0.771565	known_repressor	NO
peak22	chr1	5061616	5061816	tested_uncharacterized_CREs	-0.86978	2.42717e-17	5.75517e-16	known_repressor	YES
peak23	chr1	5611515	5611715	tested_uncharacterized_CREs	0.174456	0.994773	1	known_repressor	NO
peak24	chr1	5907446	5907646	tested_uncharacterized_CREs	-1.00848	4.66601e-13	6.90127e-12	known_repressor	YES
peak25	chr1	5910315	5910515	tested_uncharacterized_CREs	-0.392296	1.54339e-06	8.33591e-06	known_repressor	YES
peak26	chr1	6157455	6157655	tested_uncharacterized_CREs	-0.0197965	0.3991	0.704317	known_repressor	NO
peak27	chr1	6221766	6221966	tested_uncharacterized_CREs	-1.14771	2.04259e-23	8.34577e-22	known_repressor	YES
peak28	chr1	6278895	6279095	tested_uncharacterized_CREs	-0.62621	4.97683e-08	3.49781e-07	known_repressor	YES
peak29	chr1	6281715	6281915	tested_uncharacterized_CREs	-0.1013	0.0866523	0.182596	known_repressor	NO
peak30	chr1	6412335	6412535	tested_uncharacterized_CREs	-0.133634	0.0456344	0.102653	known_repressor	NO
peak31	chr1	6579335	6579535	tested_uncharacterized_CREs	-1.06335	2.08522e-20	6.85468e-19	known_repressor	YES
peak32	chr1	6649275	6649475	tested_uncharacterized_CREs	0.197844	0.997834	1	known_repressor	NO
peak33	chr1	7032460	7032660	tested_uncharacterized_CREs	-0.247546	0.00105491	0.00333295	known_repressor	YES
peak34	chr1	7051415	7051615	tested_uncharacterized_CREs	0.946723	1	1	known_repressor	NO
peak35	chr1	7587195	7587395	tested_uncharacterized_CREs	-0.38163	5.43738e-06	2.6356e-05	known_repressor	YES
peak36	chr1	7587355	7587555	tested_uncharacterized_CREs	-1.33307	1.33679e-06	7.31289e-06	known_repressor	YES
peak37	chr1	7676315	7676515	tested_uncharacterized_CREs	-0.411073	5.24182e-07	3.09966e-06	known_repressor	YES
peak38	chr1	7676476	7676676	tested_uncharacterized_CREs	NA	NA	NA	known_repressor	NA
peak39	chr1	7717575	7717775	tested_uncharacterized_CREs	-0.00916371	0.450514	0.778151	known_repressor	NO
peak40	chr1	7793455	7793655	tested_uncharacterized_CREs	-0.385481	2.33117e-06	1.21638e-05	known_repressor	YES
peak41	chr1	7793615	7793815	tested_uncharacterized_CREs	NA	NA	NA	known_repressor	NA
peak42	chr1	7871335	7871535	tested_uncharacterized_CREs	-0.174319	0.0122212	0.0308817	known_repressor	YES
peak43	chr1	7925535	7925735	tested_uncharacterized_CREs	0.21341	0.999017	1	known_repressor	NO
peak44	chr1	8125536	8125736	tested_uncharacterized_CREs	-0.663034	1.2817e-12	1.76557e-11	known_repressor	YES
peak45	chr1	8357415	8357615	tested_uncharacterized_CREs	0.171802	0.993506	1	known_repressor	NO
peak46	chr1	8367735	8367935	tested_uncharacterized_CREs	-0.25219	0.00078717	0.00255398	known_repressor	YES
peak47	chr1	8391555	8391755	tested_uncharacterized_CREs	0.165167	0.989083	1	known_repressor	NO
peak48	chr1	8709115	8709315	tested_uncharacterized_CREs	-0.0695945	0.186438	0.361382	known_repressor	NO
peak49	chr1	9001995	9002195	tested_uncharacterized_CREs	0.0731087	0.843781	1	known_repressor	NO
peak50	chr1	9007315	9007515	tested_uncharacterized_CREs	0.344287	0.999999	1	known_repressor	NO
peak51	chr1	9038755	9038955	tested_uncharacterized_CREs	0.0718135	0.81518	1	known_repressor	NO
peak52	chr1	9100055	9100255	tested_uncharacterized_CREs	-0.483725	2.6976e-08	2.00298e-07	known_repressor	YES
peak53	chr1	9175695	9175895	tested_uncharacterized_CREs	-0.310027	6.92276e-05	0.000274331	known_repressor	YES
peak54	chr1	9542895	9543095	tested_uncharacterized_CREs	-0.277256	0.000293349	0.00102389	known_repressor	YES
peak55	chr1	9593055	9593255	tested_uncharacterized_CREs	0.0778863	0.857937	1	known_repressor	NO
peak56	chr1	9615475	9615675	tested_uncharacterized_CREs	-0.686255	8.71352e-13	1.22839e-11	known_repressor	YES
peak57	chr1	9771355	9771555	tested_uncharacterized_CREs	-0.202093	0.00551548	0.0151091	known_repressor	YES
peak58	chr1	9828075	9828275	tested_uncharacterized_CREs	-0.175949	0.0115955	0.0295174	known_repressor	YES
peak59	chr1	9828255	9828455	tested_uncharacterized_CREs	NA	NA	NA	known_repressor	NA
peak60	chr1	9828415	9828615	tested_uncharacterized_CREs	-0.218492	0.0353175	0.0813427	known_repressor	NO
peak61	chr1	10019355	10019555	tested_uncharacterized_CREs	0.387168	1	1	known_repressor	NO
peak62	chr1	10059035	10059235	tested_uncharacterized_CREs	-0.40622	1.17858e-06	6.51641e-06	known_repressor	YES
peak63	chr1	10067355	10067555	tested_uncharacterized_CREs	-0.360268	6.99455e-06	3.32138e-05	known_repressor	YES
peak64	chr1	10292356	10292556	tested_uncharacterized_CREs	-1.28989	6.11553e-19	1.71425e-17	known_repressor	YES
peak65	chr1	10321875	10322075	tested_uncharacterized_CREs	-0.309086	9.40659e-05	0.000362625	known_repressor	YES
peak66	chr1	10339215	10339415	tested_uncharacterized_CREs	-0.224149	0.00194068	0.00581881	known_repressor	YES
peak67	chr1	10371615	10371815	tested_uncharacterized_CREs	-0.689162	3.14273e-13	4.78489e-12	known_repressor	YES
peak68	chr1	10385855	10386055	tested_uncharacterized_CREs	0.0247922	0.627939	1	known_repressor	NO
peak69	chr1	10414055	10414255	tested_uncharacterized_CREs	-0.305757	7.08145e-05	0.000279932	known_repressor	YES
peak70	chr1	10469355	10469555	tested_uncharacterized_CREs	-0.337959	3.91723e-05	0.000163586	known_repressor	YES
peak71	chr1	10881375	10881575	tested_uncharacterized_CREs	0.00204242	0.510237	0.861754	known_repressor	NO
peak72	chr1	11186655	11186855	tested_uncharacterized_CREs	-0.00844509	0.454665	0.784384	known_repressor	NO
peak73	chr1	11254536	11254736	tested_uncharacterized_CREs	-0.615897	1.29878e-07	8.4696e-07	known_repressor	YES
peak74	chr1	11405655	11405855	tested_uncharacterized_CREs	0.14478	0.977055	1	known_repressor	NO
peak75	chr1	11460745	11460945	tested_uncharacterized_CREs	-0.594831	8.17858e-11	9.00266e-10	known_repressor	YES
peak76	chr1	14435595	14435795	tested_uncharacterized_CREs	-0.256127	0.0012027	0.00374911	known_repressor	YES
peak77	chr1	14582315	14582515	tested_uncharacterized_CREs	0.244562	0.999778	1	known_repressor	NO
peak78	chr1	14688955	14689155	tested_uncharacterized_CREs	-0.338651	2.77538e-05	0.000120261	known_repressor	YES
peak79	chr1	15726235	15726435	tested_uncharacterized_CREs	-0.022257	0.379892	0.675529	known_repressor	NO
peak80	chr1	15812115	15812315	tested_uncharacterized_CREs	-0.163995	0.0235615	0.0561623	known_repressor	NO
peak81	chr1	15914976	15915176	tested_uncharacterized_CREs	-0.122613	0.0675306	0.146003	no_known_repressor	NO
peak82	chr1	15994716	15994916	tested_uncharacterized_CREs	-0.569423	3.37258e-10	3.43528e-09	no_known_repressor	YES
peak83	chr1	16234075	16234275	tested_uncharacterized_CREs	-0.30546	0.000139964	0.000522034	known_repressor	YES
peak84	chr1	16238495	16238695	tested_uncharacterized_CREs	-0.531024	1.87959e-09	1.69069e-08	known_repressor	YES
peak85	chr1	16269545	16269745	tested_uncharacterized_CREs	0.136709	0.976002	1	known_repressor	NO
peak86	chr1	16636916	16637116	tested_uncharacterized_CREs	0.444685	1	1	no_known_repressor	NO
peak87	chr1	16819336	16819536	tested_uncharacterized_CREs	-0.154952	0.0613012	0.134465	no_known_repressor	NO
peak88	chr1	17295015	17295215	tested_uncharacterized_CREs	0.494711	1	1	known_repressor	NO
peak89	chr1	17513276	17513476	tested_uncharacterized_CREs	0.0124639	0.564852	0.938219	no_known_repressor	NO
peak90	chr1	17565945	17566145	tested_uncharacterized_CREs	0.338085	0.999795	1	known_repressor	NO
peak91	chr1	18336295	18336495	tested_uncharacterized_CREs	NA	NA	NA	known_repressor	NA
peak92	chr1	18337556	18337756	tested_uncharacterized_CREs	-0.0520561	0.241285	0.455726	known_repressor	NO
peak93	chr1	18347856	18348056	tested_uncharacterized_CREs	0.347978	0.999997	1	no_known_repressor	NO
peak94	chr1	18610476	18610676	tested_uncharacterized_CREs	-0.331745	6.73843e-05	0.000267466	known_repressor	YES
peak95	chr1	19047380	19047580	tested_uncharacterized_CREs	0.297323	0.999988	1	known_repressor	NO
peak96	chr1	19112216	19112416	tested_uncharacterized_CREs	0.0190564	0.604226	0.989305	known_repressor	NO
peak97	chr1	19327695	19327895	tested_uncharacterized_CREs	-0.460756	4.75166e-08	3.34932e-07	known_repressor	YES
peak98	chr1	19389215	19389415	tested_uncharacterized_CREs	0.235043	0.999448	1	known_repressor	NO
peak99	chr1	19873255	19873455	tested_uncharacterized_CREs	-0.52692	1.8113e-09	1.63946e-08	known_repressor	YES
peak100	chr1	19873475	19873675	tested_uncharacterized_CREs	0.374508	0.999999	1	known_repressor	NO
peak101	chr1	19955355	19955555	tested_uncharacterized_CREs	-0.285256	0.000332769	0.00115092	known_repressor	YES
peak102	chr1	20122096	20122296	tested_uncharacterized_CREs	0.749056	1	1	known_repressor	NO
peak103	chr1	20765876	20766076	tested_uncharacterized_CREs	-0.529388	3.79141e-09	3.25855e-08	known_repressor	YES
peak104	chr1	20897875	20898075	tested_uncharacterized_CREs	0.165898	0.980424	1	known_repressor	NO
peak105	chr1	20908176	20908376	tested_uncharacterized_CREs	0.193245	0.988249	1	no_known_repressor	NO
peak106	chr1	21455856	21456056	tested_uncharacterized_CREs	-0.831412	2.24125e-13	3.48574e-12	no_known_repressor	YES
peak107	chr1	21510515	21510715	tested_uncharacterized_CREs	-0.0893166	0.115635	0.236871	known_repressor	NO
peak108	chr1	21551136	21551336	tested_uncharacterized_CREs	-0.559179	2.81888e-10	2.8973e-09	no_known_repressor	YES
peak109	chr1	21611476	21611676	tested_uncharacterized_CREs	-0.0786829	0.154028	0.305353	no_known_repressor	NO
peak110	chr1	22047876	22048076	tested_uncharacterized_CREs	0.0898786	0.898799	1	no_known_repressor	NO
peak111	chr1	22511995	22512195	tested_uncharacterized_CREs	-0.0884838	0.115819	0.237147	known_repressor	NO
peak112	chr1	22517275	22517475	tested_uncharacterized_CREs	0.359946	1	1	known_repressor	NO
peak113	chr1	22577195	22577395	tested_uncharacterized_CREs	0.183593	0.995931	1	known_repressor	NO
peak114	chr1	23035055	23035255	tested_uncharacterized_CREs	0.541981	0.999995	1	known_repressor	NO
peak115	chr1	23568975	23569175	tested_uncharacterized_CREs	-0.33529	3.24669e-05	0.000138525	known_repressor	YES
peak116	chr1	23572835	23573035	tested_uncharacterized_CREs	-0.505606	3.11071e-05	0.000133195	known_repressor	YES
peak117	chr1	24224276	24224476	tested_uncharacterized_CREs	-0.0583824	0.214812	0.409899	no_known_repressor	NO
peak118	chr1	24519565	24519765	tested_uncharacterized_CREs	0.110088	0.942718	1	known_repressor	NO
peak119	chr1	24831175	24831375	tested_uncharacterized_CREs	-0.268786	0.000733986	0.00239539	known_repressor	YES
peak120	chr1	24832295	24832495	tested_uncharacterized_CREs	0.0770283	0.862408	1	known_repressor	NO
peak121	chr1	24937095	24937295	tested_uncharacterized_CREs	0.236425	0.999538	1	known_repressor	NO
peak122	chr1	25195680	25195880	tested_uncharacterized_CREs	-0.165088	0.0183414	0.0445866	known_repressor	YES
peak123	chr1	25436056	25436256	tested_uncharacterized_CREs	-0.501273	1.28648e-08	1.00257e-07	known_repressor	YES
peak124	chr1	25436236	25436436	tested_uncharacterized_CREs	NA	NA	NA	known_repressor	NA
peak125	chr1	25465640	25465840	tested_uncharacterized_CREs	-0.290587	0.00022335	0.000799242	known_repressor	YES
peak126	chr1	25670375	25670575	tested_uncharacterized_CREs	-0.159914	0.017448	0.0426153	known_repressor	YES
peak127	chr1	25707735	25707935	tested_uncharacterized_CREs	-0.236948	0.00145353	0.00446555	known_repressor	YES
peak128	chr1	25840315	25840515	tested_uncharacterized_CREs	-0.227408	0.00229169	0.00677022	known_repressor	YES
peak129	chr1	25962695	25962895	tested_uncharacterized_CREs	-0.342443	3.0114e-05	0.00012948	known_repressor	YES
peak130	chr1	25971995	25972195	tested_uncharacterized_CREs	-0.172375	0.0147608	0.0365832	known_repressor	YES
peak131	chr1	26010055	26010255	tested_uncharacterized_CREs	0.216938	0.993058	1	known_repressor	NO
peak132	chr1	26049855	26050055	tested_uncharacterized_CREs	-0.162605	0.0166169	0.0406954	known_repressor	YES
peak133	chr1	26583815	26584015	tested_uncharacterized_CREs	-0.303271	0.000179777	0.000658968	known_repressor	YES
peak134	chr1	26805435	26805635	tested_uncharacterized_CREs	-0.175652	0.016147	0.0396925	known_repressor	YES
peak135	chr1	28081855	28082055	tested_uncharacterized_CREs	0.144981	0.982974	1	known_repressor	NO
peak136	chr1	28309555	28309755	tested_uncharacterized_CREs	-0.405636	9.78799e-07	5.52158e-06	known_repressor	YES
peak137	chr1	29303795	29303995	tested_uncharacterized_CREs	-4.25176	1.42328e-49	3.21661e-47	known_repressor	YES
peak138	chr1	29417275	29417475	tested_uncharacterized_CREs	-0.0740502	0.192363	0.371772	known_repressor	NO
peak139	chr1	29417475	29417675	tested_uncharacterized_CREs	-0.00254092	0.486624	0.829269	known_repressor	NO
peak140	chr1	29717955	29718155	tested_uncharacterized_CREs	0.858684	1	1	known_repressor	NO
peak141	chr1	29720975	29721175	tested_uncharacterized_CREs	-0.254438	0.000875891	0.00281406	known_repressor	YES
peak142	chr1	29792175	29792375	tested_uncharacterized_CREs	-0.185869	0.0116687	0.0296829	known_repressor	YES
peak143	chr1	29792376	29792576	tested_uncharacterized_CREs	-1.05945	2.46342e-21	8.77609e-20	known_repressor	YES
peak144	chr1	30052776	30052976	tested_uncharacterized_CREs	0.158145	0.987254	1	no_known_repressor	NO
peak145	chr1	30059916	30060116	tested_uncharacterized_CREs	0.332051	0.999998	1	no_known_repressor	NO
peak146	chr1	30209526	30209726	tested_uncharacterized_CREs	-1.39714	9.26638e-28	5.98343e-26	known_repressor	YES
peak147	chr1	30225016	30225216	tested_uncharacterized_CREs	-0.922563	1.38118e-18	3.74107e-17	known_repressor	YES
peak148	chr1	30328736	30328936	tested_uncharacterized_CREs	-0.215236	0.00356378	0.010159	no_known_repressor	YES
peak149	chr1	30331576	30331776	tested_uncharacterized_CREs	0.579085	1	1	no_known_repressor	NO
peak150	chr1	30463976	30464176	tested_uncharacterized_CREs	0.270081	0.999973	1	no_known_repressor	NO
peak151	chr1	30561995	30562195	tested_uncharacterized_CREs	0.0291436	0.65486	1	known_repressor	NO
peak152	chr1	30818655	30818855	tested_uncharacterized_CREs	-0.287869	0.000192571	0.000700892	known_repressor	YES
peak153	chr1	30946916	30947116	tested_uncharacterized_CREs	0.239192	0.9998	1	no_known_repressor	NO
peak154	chr1	31084876	31085076	tested_uncharacterized_CREs	-0.81339	8.36169e-16	1.73769e-14	known_repressor	YES
peak155	chr1	31621936	31622136	tested_uncharacterized_CREs	-0.0591175	0.218728	0.416384	no_known_repressor	NO
peak156	chr1	31758456	31758656	tested_uncharacterized_CREs	-0.615089	1.76751e-11	2.134e-10	no_known_repressor	YES
peak157	chr1	31901736	31901936	tested_uncharacterized_CREs	0.16446	0.959523	1	no_known_repressor	NO
peak158	chr1	31906175	31906375	tested_uncharacterized_CREs	-0.150881	0.0245917	0.0584062	known_repressor	NO
peak159	chr1	31906995	31907195	tested_uncharacterized_CREs	0.340381	1	1	known_repressor	NO
peak160	chr1	31907935	31908135	tested_uncharacterized_CREs	-0.264475	0.000440943	0.00149363	known_repressor	YES
peak161	chr1	32189456	32189656	tested_uncharacterized_CREs	-1.44173	3.67578e-27	2.16124e-25	known_repressor	YES
peak162	chr1	32795685	32795885	tested_uncharacterized_CREs	-0.419187	2.08907e-06	1.10279e-05	known_repressor	YES
peak163	chr1	32797815	32798015	tested_uncharacterized_CREs	0.175132	0.993363	1	known_repressor	NO
peak164	chr1	32797995	32798195	tested_uncharacterized_CREs	NA	NA	NA	known_repressor	NA
peak165	chr1	33015395	33015595	tested_uncharacterized_CREs	-0.383816	2.37061e-06	1.23496e-05	known_repressor	YES
peak166	chr1	33037616	33037816	tested_uncharacterized_CREs	-0.265075	0.00043693	0.00148212	no_known_repressor	YES
peak167	chr1	33369055	33369255	tested_uncharacterized_CREs	-0.0759898	0.150061	0.298636	known_repressor	NO
peak168	chr1	33776875	33777075	tested_uncharacterized_CREs	-0.672294	6.29113e-13	9.08132e-12	known_repressor	YES
peak169	chr1	34391296	34391496	tested_uncharacterized_CREs	-0.145922	0.0319343	0.0744408	no_known_repressor	NO
peak170	chr1	34785736	34785936	tested_uncharacterized_CREs	0.0406664	0.683705	1	no_known_repressor	NO
peak171	chr1	35373278	35373478	tested_uncharacterized_CREs	-0.2219	0.00228026	0.00675023	known_repressor	YES
peak172	chr1	35851736	35851936	tested_uncharacterized_CREs	-0.213968	0.00342018	0.00978043	no_known_repressor	YES
peak173	chr1	36096815	36097015	tested_uncharacterized_CREs	-1.07709	1.35857e-21	5.01286e-20	known_repressor	YES
peak174	chr1	36270176	36270376	tested_uncharacterized_CREs	0.197212	0.995151	1	no_known_repressor	NO
peak175	chr1	36584455	36584655	tested_uncharacterized_CREs	0.127886	0.96539	1	known_repressor	NO
peak176	chr1	36588135	36588335	tested_uncharacterized_CREs	-0.750377	1.51766e-14	2.68354e-13	known_repressor	YES
peak177	chr1	36686776	36686976	tested_uncharacterized_CREs	-0.0376592	0.306894	0.562172	no_known_repressor	NO
peak178	chr1	37389906	37390106	tested_uncharacterized_CREs	-0.815055	8.11319e-16	1.69091e-14	known_repressor	YES
peak179	chr1	37431966	37432166	tested_uncharacterized_CREs	-0.542271	5.64155e-09	4.71128e-08	known_repressor	YES
peak180	chr1	37609536	37609736	tested_uncharacterized_CREs	-0.415606	1.06283e-06	5.94001e-06	known_repressor	YES
peak181	chr1	37740936	37741136	tested_uncharacterized_CREs	-0.0847761	0.136654	0.275594	no_known_repressor	NO
peak182	chr1	38170066	38170266	tested_uncharacterized_CREs	0.920153	1	1	no_known_repressor	NO
peak183	chr1	38177215	38177415	tested_uncharacterized_CREs	-0.603943	1.07181e-08	8.48068e-08	known_repressor	YES
peak184	chr1	38220955	38221155	tested_uncharacterized_CREs	0.481704	1	1	known_repressor	NO
peak185	chr1	38881375	38881575	tested_uncharacterized_CREs	0.423538	1	1	known_repressor	NO
peak186	chr1	39047095	39047295	tested_uncharacterized_CREs	-0.317155	5.74816e-05	0.000231592	known_repressor	YES
peak187	chr1	39504136	39504336	tested_uncharacterized_CREs	-0.121374	0.0597884	0.131466	no_known_repressor	NO
peak188	chr1	39748336	39748536	tested_uncharacterized_CREs	0.58905	1	1	no_known_repressor	NO
peak189	chr1	40302575	40302775	tested_uncharacterized_CREs	-1.35188	5.64865e-27	3.21662e-25	known_repressor	YES
peak190	chr1	40670596	40670796	tested_uncharacterized_CREs	0.0288484	0.656654	1	no_known_repressor	NO
peak191	chr1	41024055	41024255	tested_uncharacterized_CREs	0.514973	1	1	known_repressor	NO
peak192	chr1	41472695	41472895	tested_uncharacterized_CREs	-0.283529	0.00032127	0.0011165	known_repressor	YES
peak193	chr1	41497915	41498115	tested_uncharacterized_CREs	-0.479885	2.7542e-08	2.04082e-07	known_repressor	YES
peak194	chr1	42984715	42984915	tested_uncharacterized_CREs	-1.12954	8.31296e-23	3.30326e-21	known_repressor	YES
peak195	chr1	43210855	43211055	tested_uncharacterized_CREs	-0.270746	0.000986441	0.00313305	known_repressor	YES
peak196	chr1	44879515	44879715	tested_uncharacterized_CREs	-0.555709	5.64136e-10	5.56594e-09	known_repressor	YES
peak197	chr1	45355816	45356016	tested_uncharacterized_CREs	-0.239037	0.00238179	0.00700493	no_known_repressor	YES
peak198	chr1	45669555	45669755	tested_uncharacterized_CREs	-0.220772	0.00935641	0.0243576	known_repressor	YES
peak199	chr1	46056496	46056696	tested_uncharacterized_CREs	-0.509302	6.30393e-09	5.21625e-08	no_known_repressor	YES
peak200	chr1	46179496	46179696	tested_uncharacterized_CREs	0.296828	0.999777	1	no_known_repressor	NO
peak201	chr1	46288116	46288316	tested_uncharacterized_CREs	-0.16735	0.0147465	0.0365603	no_known_repressor	YES
peak202	chr1	46478196	46478396	tested_uncharacterized_CREs	-0.204749	0.0044358	0.0123908	no_known_repressor	YES
peak203	chr1	46497155	46497355	tested_uncharacterized_CREs	0.0866596	0.890651	1	known_repressor	NO
peak204	chr1	46704615	46704815	tested_uncharacterized_CREs	-0.243826	0.00153828	0.00470793	known_repressor	YES
peak205	chr1	46830375	46830575	tested_uncharacterized_CREs	-0.400111	2.53525e-06	1.31339e-05	known_repressor	YES
peak206	chr1	48337536	48337736	tested_uncharacterized_CREs	-0.0688358	0.176178	0.344542	no_known_repressor	NO
peak207	chr1	48483276	48483476	tested_uncharacterized_CREs	0.0506452	0.751522	1	no_known_repressor	NO
peak208	chr1	48483456	48483656	tested_uncharacterized_CREs	NA	NA	NA	no_known_repressor	NA
peak209	chr1	50400875	50401075	tested_uncharacterized_CREs	0.925735	1	1	known_repressor	NO
peak210	chr1	50574435	50574635	tested_uncharacterized_CREs	0.016096	0.587737	0.96911	known_repressor	NO
peak211	chr1	50733816	50734016	tested_uncharacterized_CREs	-1.05308	1.48049e-20	4.95688e-19	known_repressor	YES
peak212	chr1	50757775	50757975	tested_uncharacterized_CREs	0.439688	1	1	known_repressor	NO
peak213	chr1	50913495	50913695	tested_uncharacterized_CREs	-0.112251	0.0670338	0.145277	known_repressor	NO
peak214	chr1	50939275	50939475	tested_uncharacterized_CREs	-1.07759	7.75564e-08	5.26655e-07	known_repressor	YES
peak215	chr1	51163815	51164015	tested_uncharacterized_CREs	-0.0463482	0.277723	0.515395	known_repressor	NO
peak216	chr1	51182115	51182315	tested_uncharacterized_CREs	0.0249272	0.635266	1	known_repressor	NO
peak217	chr1	51295315	51295515	tested_uncharacterized_CREs	-0.462737	5.08625e-08	3.56778e-07	known_repressor	YES
peak218	chr1	51297475	51297675	tested_uncharacterized_CREs	0.0535997	0.712424	1	known_repressor	NO
peak219	chr1	51466215	51466415	tested_uncharacterized_CREs	0.204741	0.998776	1	known_repressor	NO
peak220	chr1	51876555	51876755	tested_uncharacterized_CREs	-0.239863	0.00230508	0.00680701	known_repressor	YES
peak221	chr1	51938775	51938975	tested_uncharacterized_CREs	-0.112338	0.0872276	0.183648	known_repressor	NO
peak222	chr1	52252615	52252815	tested_uncharacterized_CREs	-0.238534	0.00255536	0.007488	known_repressor	YES
peak223	chr1	52254295	52254495	tested_uncharacterized_CREs	-0.228868	0.00264524	0.00773257	known_repressor	YES
peak224	chr1	52348995	52349195	tested_uncharacterized_CREs	-0.339323	1.88838e-05	8.39383e-05	known_repressor	YES
peak225	chr1	52663555	52663755	tested_uncharacterized_CREs	-0.601283	1.36841e-09	1.25748e-08	known_repressor	YES
peak226	chr1	52682635	52682835	tested_uncharacterized_CREs	-1.83858	1.08341e-34	1.07332e-32	known_repressor	YES
peak227	chr1	52940635	52940835	tested_uncharacterized_CREs	-0.168329	0.0198373	0.047933	known_repressor	YES
peak228	chr1	52944835	52945035	tested_uncharacterized_CREs	-0.311511	0.000130603	0.000489543	known_repressor	YES
peak229	chr1	53069695	53069895	tested_uncharacterized_CREs	0.0293975	0.654111	1	known_repressor	NO
peak230	chr1	53153635	53153835	tested_uncharacterized_CREs	-0.330963	3.3936e-05	0.000144198	known_repressor	YES
peak231	chr1	53529615	53529815	tested_uncharacterized_CREs	0.0890606	0.888063	1	known_repressor	NO
peak232	chr1	53671815	53672015	tested_uncharacterized_CREs	-0.501958	7.65688e-08	5.20438e-07	known_repressor	YES
peak233	chr1	53895795	53895995	tested_uncharacterized_CREs	-0.60914	1.45415e-10	1.55568e-09	known_repressor	YES
peak234	chr1	54050915	54051115	tested_uncharacterized_CREs	-0.250452	0.000741037	0.0024164	known_repressor	YES
peak235	chr1	54177255	54177455	tested_uncharacterized_CREs	-0.366259	5.94524e-06	2.85127e-05	known_repressor	YES
peak236	chr1	54207755	54207955	tested_uncharacterized_CREs	0.110329	0.943743	1	known_repressor	NO
peak237	chr1	54396655	54396855	tested_uncharacterized_CREs	0.100263	0.926311	1	known_repressor	NO
peak238	chr1	54469175	54469375	tested_uncharacterized_CREs	0.246067	0.999873	1	known_repressor	NO
peak239	chr1	54503255	54503455	tested_uncharacterized_CREs	-0.315564	5.63621e-05	0.000227843	known_repressor	YES
peak240	chr1	54992316	54992516	tested_uncharacterized_CREs	-0.0556232	0.222248	0.422528	known_repressor	NO
peak241	chr1	54994235	54994435	tested_uncharacterized_CREs	-0.213597	0.00313651	0.00903713	known_repressor	YES
peak242	chr1	55109615	55109815	tested_uncharacterized_CREs	-0.447265	1.12661e-07	7.43397e-07	known_repressor	YES
peak243	chr1	55170920	55171120	tested_uncharacterized_CREs	-0.654508	6.20834e-12	7.89081e-11	known_repressor	YES
peak244	chr1	55217895	55218095	tested_uncharacterized_CREs	-0.00638742	0.46495	0.799268	known_repressor	NO
peak245	chr1	55242075	55242275	tested_uncharacterized_CREs	-0.129494	0.0430932	0.0974516	known_repressor	NO
peak246	chr1	55313095	55313295	tested_uncharacterized_CREs	-0.381995	3.78624e-06	1.89364e-05	known_repressor	YES
peak247	chr1	56089116	56089316	tested_uncharacterized_CREs	-0.0519934	0.247395	0.465806	no_known_repressor	NO
peak248	chr1	56869856	56870056	tested_uncharacterized_CREs	0.378449	1	1	no_known_repressor	NO
peak249	chr1	57479236	57479436	tested_uncharacterized_CREs	0.700077	1	1	no_known_repressor	NO
peak250	chr1	57998096	57998296	tested_uncharacterized_CREs	1.52563	1	1	no_known_repressor	NO
peak251	chr1	58756436	58756636	tested_uncharacterized_CREs	-0.82347	2.46685e-16	5.43911e-15	known_repressor	YES
peak252	chr1	59774596	59774796	tested_uncharacterized_CREs	0.513382	1	1	no_known_repressor	NO
peak253	chr1	59798676	59798876	tested_uncharacterized_CREs	-0.119636	0.0671574	0.145414	no_known_repressor	NO
peak254	chr1	59850056	59850256	tested_uncharacterized_CREs	-0.491256	1.09339e-08	8.62315e-08	no_known_repressor	YES
peak255	chr1	59920896	59921096	tested_uncharacterized_CREs	-0.399516	1.05225e-06	5.89e-06	no_known_repressor	YES
peak256	chr1	59977696	59977896	tested_uncharacterized_CREs	-0.240648	0.00417913	0.0117282	no_known_repressor	YES
peak257	chr1	60422456	60422656	tested_uncharacterized_CREs	0.292851	0.999992	1	no_known_repressor	NO
peak258	chr1	61336015	61336215	tested_uncharacterized_CREs	-0.323173	3.91774e-05	0.000163586	known_repressor	YES
peak259	chr1	61771096	61771296	tested_uncharacterized_CREs	-0.0354567	0.322928	0.587822	no_known_repressor	NO
peak260	chr1	61809416	61809616	tested_uncharacterized_CREs	-0.654041	6.02134e-12	7.6666e-11	no_known_repressor	YES
peak261	chr1	61854836	61855036	tested_uncharacterized_CREs	-0.20533	0.00452628	0.0126192	no_known_repressor	YES
peak262	chr1	61855016	61855216	tested_uncharacterized_CREs	NA	NA	NA	no_known_repressor	NA
peak263	chr1	62146286	62146486	tested_uncharacterized_CREs	NA	NA	NA	no_known_repressor	NA
peak264	chr1	62177006	62177206	tested_uncharacterized_CREs	-0.170157	0.012732	0.0320606	no_known_repressor	YES
peak265	chr1	62364396	62364596	tested_uncharacterized_CREs	0.197322	0.997749	1	no_known_repressor	NO
peak266	chr1	62594516	62594716	tested_uncharacterized_CREs	0.783591	1	1	no_known_repressor	NO
peak267	chr1	62799316	62799516	tested_uncharacterized_CREs	0.345802	1	1	no_known_repressor	NO
peak268	chr1	63262036	63262236	tested_uncharacterized_CREs	0.0367245	0.654007	1	no_known_repressor	NO
peak269	chr1	63577896	63578096	tested_uncharacterized_CREs	-0.613689	1.27156e-11	1.55864e-10	no_known_repressor	YES
peak270	chr1	63590615	63590815	tested_uncharacterized_CREs	0.0437431	0.717304	1	known_repressor	NO
peak271	chr1	64889356	64889556	tested_uncharacterized_CREs	0.0830263	0.869164	1	no_known_repressor	NO
peak272	chr1	65571386	65571586	tested_uncharacterized_CREs	-0.375362	9.4641e-06	4.40723e-05	no_known_repressor	YES
peak273	chr1	66087476	66087676	tested_uncharacterized_CREs	0.862149	1	1	no_known_repressor	NO
peak274	chr1	67450256	67450456	tested_uncharacterized_CREs	-0.315469	0.000104485	0.000398391	no_known_repressor	YES
peak275	chr1	67466616	67466816	tested_uncharacterized_CREs	-0.483757	2.86318e-08	2.11506e-07	no_known_repressor	YES
peak276	chr1	67624176	67624376	tested_uncharacterized_CREs	0.223485	0.999065	1	no_known_repressor	NO
peak277	chr1	67732556	67732756	tested_uncharacterized_CREs	0.0555427	0.742343	1	no_known_repressor	NO
peak278	chr1	67939276	67939476	tested_uncharacterized_CREs	-0.196718	0.0065366	0.0176391	no_known_repressor	YES
peak279	chr1	67979496	67979696	tested_uncharacterized_CREs	0.118556	0.956533	1	no_known_repressor	NO
peak280	chr1	70457396	70457596	tested_uncharacterized_CREs	0.0639165	0.759775	1	no_known_repressor	NO
peak281	chr1	70719606	70719806	tested_uncharacterized_CREs	-0.306201	0.000104501	0.000398391	no_known_repressor	YES
peak282	chr1	70837376	70837576	tested_uncharacterized_CREs	-0.240864	0.00270621	0.00788846	no_known_repressor	YES
peak283	chr1	70924576	70924776	tested_uncharacterized_CREs	-0.515248	2.44918e-09	2.16534e-08	no_known_repressor	YES
peak284	chr1	71229015	71229215	tested_uncharacterized_CREs	-0.418793	5.85786e-07	3.42751e-06	known_repressor	YES
peak285	chr1	71465556	71465756	tested_uncharacterized_CREs	-0.07948	0.143675	0.287747	no_known_repressor	NO
peak286	chr1	73610126	73610326	tested_uncharacterized_CREs	0.51884	1	1	no_known_repressor	NO
peak287	chr1	74620436	74620636	tested_uncharacterized_CREs	-4.08104	3.22352e-49	6.85662e-47	no_known_repressor	YES
peak288	chr1	75595915	75596115	tested_uncharacterized_CREs	-0.213323	0.00695524	0.0186712	known_repressor	YES
peak289	chr1	75980036	75980236	tested_uncharacterized_CREs	-0.372342	4.60178e-05	0.000188662	no_known_repressor	YES
peak290	chr1	76734956	76735156	tested_uncharacterized_CREs	0.773378	1	1	no_known_repressor	NO
peak291	chr1	76745216	76745416	tested_uncharacterized_CREs	0.461896	1	1	no_known_repressor	NO
peak292	chr1	77073476	77073676	tested_uncharacterized_CREs	0.571505	1	1	no_known_repressor	NO
peak293	chr1	77309635	77309835	tested_uncharacterized_CREs	-0.231523	0.0027154	0.0079089	known_repressor	YES
peak294	chr1	77309875	77310075	tested_uncharacterized_CREs	0.0561485	0.781032	1	known_repressor	NO
peak295	chr1	77436836	77437036	tested_uncharacterized_CREs	-0.234617	0.00389415	0.010971	no_known_repressor	YES
peak296	chr1	77447036	77447236	tested_uncharacterized_CREs	0.703797	1	1	no_known_repressor	NO
peak297	chr1	77502346	77502546	tested_uncharacterized_CREs	-0.983343	6.74982e-18	1.70681e-16	known_repressor	YES
peak298	chr1	84170696	84170896	tested_uncharacterized_CREs	0.0377488	0.695231	1	known_repressor	NO
peak299	chr1	84753216	84753416	tested_uncharacterized_CREs	-0.38075	2.87718e-06	1.4674e-05	no_known_repressor	YES
peak300	chr1	85536996	85537196	tested_uncharacterized_CREs	0.456262	1	1	no_known_repressor	NO
peak301	chr1	86458556	86458756	tested_uncharacterized_CREs	0.475961	1	1	no_known_repressor	NO
peak302	chr1	86604356	86604556	tested_uncharacterized_CREs	0.208125	0.998317	1	no_known_repressor	NO
peak303	chr1	86769036	86769236	tested_uncharacterized_CREs	-0.00466958	0.476432	0.81436	no_known_repressor	NO
peak304	chr1	87349396	87349596	tested_uncharacterized_CREs	-0.020223	0.393686	0.697302	no_known_repressor	NO
peak305	chr1	88258656	88258856	tested_uncharacterized_CREs	-0.0640361	0.199403	0.383738	no_known_repressor	NO
peak306	chr1	88272136	88272336	tested_uncharacterized_CREs	-0.119437	0.054529	0.120634	no_known_repressor	NO
peak307	chr1	88285426	88285626	tested_uncharacterized_CREs	-0.398524	6.52068e-06	3.11477e-05	known_repressor	YES
peak308	chr1	88299156	88299356	tested_uncharacterized_CREs	0.00694181	0.529139	0.88705	no_known_repressor	NO
peak309	chr1	88368596	88368796	tested_uncharacterized_CREs	-0.0910367	0.127362	0.258658	no_known_repressor	NO
peak310	chr1	89579016	89579216	tested_uncharacterized_CREs	-0.0415202	0.288452	0.532028	no_known_repressor	NO
peak311	chr1	89645116	89645316	tested_uncharacterized_CREs	-0.145009	0.0344014	0.079486	no_known_repressor	NO
peak312	chr1	89953276	89953476	tested_uncharacterized_CREs	-0.407478	7.56383e-07	4.33795e-06	no_known_repressor	YES
peak313	chr1	90868776	90868976	tested_uncharacterized_CREs	-0.251084	0.000947997	0.00302023	no_known_repressor	YES
peak314	chr1	92553196	92553396	tested_uncharacterized_CREs	0.595782	0.96095	1	no_known_repressor	NO
peak315	chr1	92662536	92662736	tested_uncharacterized_CREs	-0.0878253	0.12478	0.25427	no_known_repressor	NO
peak316	chr1	92737566	92737766	tested_uncharacterized_CREs	-0.365306	7.11071e-06	3.3699e-05	no_known_repressor	YES
peak317	chr1	93157616	93157816	tested_uncharacterized_CREs	-0.0191871	0.402677	0.708773	no_known_repressor	NO
peak318	chr1	93559476	93559676	tested_uncharacterized_CREs	-0.0612618	0.212581	0.406285	no_known_repressor	NO
peak319	chr1	93595296	93595496	tested_uncharacterized_CREs	-0.522363	3.75948e-09	3.23673e-08	no_known_repressor	YES
peak320	chr1	93605956	93606156	tested_uncharacterized_CREs	0.254849	0.999793	1	no_known_repressor	NO
peak321	chr1	93612106	93612306	tested_uncharacterized_CREs	-0.807346	9.88259e-16	2.01895e-14	no_known_repressor	YES
peak322	chr1	93873075	93873275	tested_uncharacterized_CREs	0.386678	1	1	known_repressor	NO
peak323	chr1	93945046	93945246	tested_uncharacterized_CREs	-0.194672	0.0119419	0.0302817	no_known_repressor	YES
peak324	chr1	94236256	94236456	tested_uncharacterized_CREs	-0.657183	1.69685e-12	2.30236e-11	known_repressor	YES
peak325	chr1	94304936	94305136	tested_uncharacterized_CREs	-0.473872	3.36287e-08	2.43203e-07	no_known_repressor	YES
peak326	chr1	94331506	94331706	tested_uncharacterized_CREs	-0.0958162	0.0987261	0.205642	no_known_repressor	NO
peak327	chr1	95205356	95205556	tested_uncharacterized_CREs	NA	NA	NA	no_known_repressor	NA
peak328	chr1	95754136	95754336	tested_uncharacterized_CREs	-0.561841	2.86271e-10	2.93245e-09	no_known_repressor	YES
peak329	chr1	95754875	95755075	tested_uncharacterized_CREs	0.134998	0.97432	1	known_repressor	NO
peak330	chr1	95788756	95788956	tested_uncharacterized_CREs	0.366251	1	1	no_known_repressor	NO
peak331	chr1	96984356	96984556	tested_uncharacterized_CREs	-0.0419948	0.282916	0.523312	no_known_repressor	NO
peak332	chr1	97089596	97089796	tested_uncharacterized_CREs	0.65761	1	1	known_repressor	NO
peak333	chr1	97156516	97156716	tested_uncharacterized_CREs	0.273465	0.999956	1	no_known_repressor	NO
peak334	chr1	97205835	97206035	tested_uncharacterized_CREs	-0.0501705	0.245855	0.463148	known_repressor	NO
peak335	chr1	99953876	99954076	tested_uncharacterized_CREs	-0.361483	1.63931e-05	7.34996e-05	no_known_repressor	YES
peak336	chr1	100439076	100439276	tested_uncharacterized_CREs	-0.126925	0.0524679	0.116645	no_known_repressor	NO
peak337	chr1	101355296	101355496	tested_uncharacterized_CREs	-0.0840063	0.131179	0.265739	no_known_repressor	NO
peak338	chr1	101355516	101355716	tested_uncharacterized_CREs	-1.30784	2.93084e-26	1.55852e-24	no_known_repressor	YES
peak339	chr1	101710955	101711155	tested_uncharacterized_CREs	-0.238111	0.00135817	0.00419576	known_repressor	YES
peak340	chr1	102458546	102458746	tested_uncharacterized_CREs	0.345042	1	1	no_known_repressor	NO
peak341	chr1	103120886	103121086	tested_uncharacterized_CREs	-0.12044	0.0562041	0.124074	no_known_repressor	NO
peak342	chr1	103124936	103125136	tested_uncharacterized_CREs	0.0641772	0.817282	1	no_known_repressor	NO
peak343	chr1	105569476	105569676	tested_uncharacterized_CREs	0.395922	1	1	no_known_repressor	NO
peak344	chr1	105569916	105570116	tested_uncharacterized_CREs	-1.87646	3.16174e-14	5.44422e-13	no_known_repressor	YES
peak345	chr1	105644016	105644216	tested_uncharacterized_CREs	-2.27657	5.58741e-29	4.12328e-27	no_known_repressor	YES
peak346	chr1	105934536	105934736	tested_uncharacterized_CREs	-0.689349	2.73246e-13	4.18669e-12	no_known_repressor	YES
peak347	chr1	105970256	105970456	tested_uncharacterized_CREs	0.247779	0.737267	1	no_known_repressor	NO
peak348	chr1	107529156	107529356	tested_uncharacterized_CREs	0.267474	0.999959	1	no_known_repressor	NO
peak349	chr1	108489536	108489736	tested_uncharacterized_CREs	0.294805	0.999181	1	no_known_repressor	NO
peak350	chr1	108584475	108584675	tested_uncharacterized_CREs	-0.131492	0.0667045	0.14478	known_repressor	NO
peak351	chr1	109185160	109185360	tested_uncharacterized_CREs	-0.520983	2.82388e-08	2.09031e-07	known_repressor	YES
peak352	chr1	109343315	109343515	tested_uncharacterized_CREs	-0.130235	0.0420367	0.095271	known_repressor	NO
peak353	chr1	109573635	109573835	tested_uncharacterized_CREs	-0.605689	2.26774e-11	2.68418e-10	known_repressor	YES
peak354	chr1	109864335	109864535	tested_uncharacterized_CREs	-0.17375	0.012943	0.0325352	known_repressor	YES
peak355	chr1	109988955	109989155	tested_uncharacterized_CREs	-0.374364	0.000538995	0.00179881	known_repressor	YES
peak356	chr1	109997275	109997475	tested_uncharacterized_CREs	-0.28735	0.000327019	0.00113429	known_repressor	YES
peak357	chr1	110148515	110148715	tested_uncharacterized_CREs	-0.726043	3.41338e-14	5.80836e-13	known_repressor	YES
peak358	chr1	110251545	110251745	tested_uncharacterized_CREs	0.122302	0.955122	1	known_repressor	NO
peak359	chr1	111487075	111487275	tested_uncharacterized_CREs	-0.10279	0.0930643	0.194858	known_repressor	NO
peak360	chr1	111863715	111863915	tested_uncharacterized_CREs	0.260398	0.99913	1	known_repressor	NO
peak361	chr1	111908935	111909135	tested_uncharacterized_CREs	-0.151428	0.0246096	0.0584296	known_repressor	NO
peak362	chr1	112190435	112190635	tested_uncharacterized_CREs	-0.892115	2.59071e-06	1.33924e-05	known_repressor	YES
peak363	chr1	112407596	112407796	tested_uncharacterized_CREs	-0.45276	2.86584e-06	1.46407e-05	known_repressor	YES
peak364	chr1	112434275	112434475	tested_uncharacterized_CREs	-0.972796	5.44508e-19	1.54427e-17	known_repressor	YES
peak365	chr1	112599095	112599295	tested_uncharacterized_CREs	-0.190014	0.00678699	0.0182467	known_repressor	YES
peak366	chr1	112626236	112626436	tested_uncharacterized_CREs	-1.42911	1.61078e-28	1.14208e-26	known_repressor	YES
peak367	chr1	112771435	112771635	tested_uncharacterized_CREs	-0.563871	2.46949e-10	2.55498e-09	known_repressor	YES
peak368	chr1	112990075	112990275	tested_uncharacterized_CREs	0.130464	0.968346	1	known_repressor	NO
peak369	chr1	113020235	113020435	tested_uncharacterized_CREs	-0.694423	3.42189e-13	5.15984e-12	known_repressor	YES
peak370	chr1	113106055	113106255	tested_uncharacterized_CREs	-0.537303	1.15919e-08	9.11225e-08	known_repressor	YES
peak371	chr1	113408175	113408375	tested_uncharacterized_CREs	-8.55684	8.22047e-53	9.06973e-50	known_repressor	YES
peak372	chr1	113438135	113438335	tested_uncharacterized_CREs	0.158362	0.972222	1	known_repressor	NO
peak373	chr1	113453675	113453875	tested_uncharacterized_CREs	-0.019965	0.394909	0.698556	known_repressor	NO
peak374	chr1	113655615	113655815	tested_uncharacterized_CREs	-0.0702773	0.17476	0.342046	known_repressor	NO
peak375	chr1	114494415	114494615	tested_uncharacterized_CREs	-1.20945	1.22023e-24	5.65686e-23	known_repressor	YES
peak376	chr1	114495355	114495555	tested_uncharacterized_CREs	0.340472	0.999999	1	known_repressor	NO
peak377	chr1	114590515	114590715	tested_uncharacterized_CREs	1.24506	1	1	known_repressor	NO
peak378	chr1	114916695	114916895	tested_uncharacterized_CREs	-0.176623	0.0108105	0.0276945	known_repressor	YES
peak379	chr1	115164155	115164355	tested_uncharacterized_CREs	-0.17783	0.0123492	0.0311617	known_repressor	YES
peak380	chr1	115203025	115203225	tested_uncharacterized_CREs	0.060353	0.779951	1	known_repressor	NO
peak381	chr1	115245455	115245655	tested_uncharacterized_CREs	-0.212623	0.00359542	0.0102371	known_repressor	YES
peak382	chr1	115283235	115283435	tested_uncharacterized_CREs	-0.563806	1.83064e-09	1.65077e-08	known_repressor	YES
peak383	chr1	115285315	115285515	tested_uncharacterized_CREs	-0.401145	1.62678e-06	8.74709e-06	known_repressor	YES
peak384	chr1	115391760	115391960	tested_uncharacterized_CREs	-0.609543	1.37627e-10	1.48333e-09	known_repressor	YES
peak385	chr1	117489855	117490055	tested_uncharacterized_CREs	-0.236931	0.00128841	0.00399572	known_repressor	YES
peak386	chr1	117682395	117682595	tested_uncharacterized_CREs	-0.683568	4.27695e-13	6.36439e-12	known_repressor	YES
peak387	chr1	117714515	117714715	tested_uncharacterized_CREs	0.259754	0.999537	1	known_repressor	NO
peak388	chr1	117948875	117949075	tested_uncharacterized_CREs	-5.45208	1.54829e-51	5.89329e-49	known_repressor	YES
peak389	chr1	118837615	118837815	tested_uncharacterized_CREs	0.162751	0.969472	1	known_repressor	NO
peak390	chr1	118843595	118843795	tested_uncharacterized_CREs	0.0690366	0.80701	1	known_repressor	NO
peak391	chr1	119331296	119331496	tested_uncharacterized_CREs	0.734366	1	1	no_known_repressor	NO
peak392	chr1	119374416	119374616	tested_uncharacterized_CREs	0.50483	0.999987	1	no_known_repressor	NO
peak393	chr1	119385176	119385376	tested_uncharacterized_CREs	-0.443024	2.25245e-07	1.40915e-06	no_known_repressor	YES
peak394	chr1	119394876	119395076	tested_uncharacterized_CREs	0.134649	0.972526	1	known_repressor	NO
peak395	chr1	119602956	119603156	tested_uncharacterized_CREs	-0.364276	1.76042e-05	7.85887e-05	no_known_repressor	YES
peak396	chr1	120160055	120160255	tested_uncharacterized_CREs	-0.237086	0.0020244	0.0060373	known_repressor	YES
peak397	chr1	120373895	120374095	tested_uncharacterized_CREs	-0.728246	2.13564e-11	2.54447e-10	known_repressor	YES
peak398	chr1	121300376	121300576	tested_uncharacterized_CREs	-0.432733	1.0437e-06	5.84664e-06	no_known_repressor	YES
peak399	chr1	145637836	145638036	tested_uncharacterized_CREs	-0.368389	0.000123983	0.000466515	no_known_repressor	YES
peak400	chr1	146548380	146548580	tested_uncharacterized_CREs	-0.51435	6.47208e-09	5.33706e-08	known_repressor	YES
peak401	chr1	146711836	146712036	tested_uncharacterized_CREs	-0.0190254	0.396398	0.700575	no_known_repressor	NO
peak402	chr1	146799456	146799656	tested_uncharacterized_CREs	-1.89973	5.26305e-33	4.94316e-31	known_repressor	YES
peak403	chr1	146987895	146988095	tested_uncharacterized_CREs	-0.276444	0.000292729	0.00102222	known_repressor	YES
peak404	chr1	146988055	146988255	tested_uncharacterized_CREs	NA	NA	NA	known_repressor	NA
peak405	chr1	148903540	148903740	tested_uncharacterized_CREs	0.599631	1	1	no_known_repressor	NO
peak406	chr1	149745676	149745876	tested_uncharacterized_CREs	-0.679775	1.75323e-12	2.37441e-11	no_known_repressor	YES
peak407	chr1	150388316	150388516	tested_uncharacterized_CREs	0.0793416	0.871369	1	no_known_repressor	NO
peak408	chr1	150680396	150680596	tested_uncharacterized_CREs	-0.0673943	0.189845	0.367297	no_known_repressor	NO
peak409	chr1	150872356	150872556	tested_uncharacterized_CREs	0.350466	0.999999	1	no_known_repressor	NO
peak410	chr1	151189196	151189396	tested_uncharacterized_CREs	-1.32279	1.03353e-26	5.7496e-25	no_known_repressor	YES
peak411	chr1	151214676	151214876	tested_uncharacterized_CREs	0.139056	0.977095	1	no_known_repressor	NO
peak412	chr1	151323676	151323876	tested_uncharacterized_CREs	-0.425864	6.38622e-07	3.7037e-06	no_known_repressor	YES
peak413	chr1	151634296	151634496	tested_uncharacterized_CREs	-0.153639	0.0247128	0.0586362	no_known_repressor	NO
peak414	chr1	153362556	153362756	tested_uncharacterized_CREs	-0.247447	0.00170695	0.00518249	no_known_repressor	YES
peak415	chr1	153424986	153425186	tested_uncharacterized_CREs	-0.276885	0.100996	0.209825	known_repressor	NO
peak416	chr1	154319696	154319896	tested_uncharacterized_CREs	0.382627	1	1	no_known_repressor	NO
peak417	chr1	154334536	154334736	tested_uncharacterized_CREs	-0.237171	0.00125176	0.00389499	no_known_repressor	YES
peak418	chr1	154349996	154350196	tested_uncharacterized_CREs	-2.16854	1.96861e-38	2.1903e-36	no_known_repressor	YES
peak419	chr1	155364296	155364496	tested_uncharacterized_CREs	-0.171183	0.0174169	0.0425538	no_known_repressor	YES
peak420	chr1	155427916	155428116	tested_uncharacterized_CREs	-0.13763	0.0364693	0.0837554	no_known_repressor	NO
peak421	chr1	155711816	155712016	tested_uncharacterized_CREs	-0.00487934	0.474283	0.811837	no_known_repressor	NO
peak422	chr1	156000396	156000596	tested_uncharacterized_CREs	-0.0278075	0.355967	0.638014	no_known_repressor	NO
peak423	chr1	156221416	156221616	tested_uncharacterized_CREs	0.325164	0.999894	1	no_known_repressor	NO
peak424	chr1	156272756	156272956	tested_uncharacterized_CREs	-0.27918	0.000232519	0.000827954	no_known_repressor	YES
peak425	chr1	156351875	156352075	tested_uncharacterized_CREs	0.0583707	0.784611	1	known_repressor	NO
peak426	chr1	156362935	156363135	tested_uncharacterized_CREs	0.150276	0.985198	1	known_repressor	NO
peak427	chr1	157036820	157037020	tested_uncharacterized_CREs	-0.174363	0.0143438	0.0357212	no_known_repressor	YES
peak428	chr1	158306296	158306496	tested_uncharacterized_CREs	0.388599	1	1	no_known_repressor	NO
peak429	chr1	158628496	158628696	tested_uncharacterized_CREs	-0.938958	1.4134e-18	3.81407e-17	no_known_repressor	YES
peak430	chr1	158970526	158970726	tested_uncharacterized_CREs	0.18975	0.99716	1	no_known_repressor	NO
peak431	chr1	159480016	159480216	tested_uncharacterized_CREs	NA	NA	NA	no_known_repressor	NA
peak432	chr1	160574216	160574416	tested_uncharacterized_CREs	-0.10521	0.0794318	0.168758	no_known_repressor	NO
peak433	chr1	160895736	160895936	tested_uncharacterized_CREs	-0.186433	0.0160455	0.0394698	no_known_repressor	YES
peak434	chr1	160948355	160948555	tested_uncharacterized_CREs	-0.184806	0.00865173	0.0227112	known_repressor	YES
peak435	chr1	162761876	162762076	tested_uncharacterized_CREs	-0.213597	0.0103696	0.026707	no_known_repressor	YES
peak436	chr1	165287575	165287775	tested_uncharacterized_CREs	-0.0465282	0.273547	0.508428	known_repressor	NO
peak437	chr1	165684255	165684455	tested_uncharacterized_CREs	-0.498033	6.30178e-09	5.21625e-08	known_repressor	YES
peak438	chr1	165918696	165918896	tested_uncharacterized_CREs	-0.694665	3.77709e-13	5.65546e-12	known_repressor	YES
peak439	chr1	166038736	166038936	tested_uncharacterized_CREs	-1.07686	2.00197e-21	7.23912e-20	known_repressor	YES
peak440	chr1	166761555	166761755	tested_uncharacterized_CREs	-0.504932	1.49836e-08	1.1577e-07	known_repressor	YES
peak441	chr1	167382215	167382415	tested_uncharacterized_CREs	-0.663238	1.25916e-12	1.73784e-11	known_repressor	YES
peak442	chr1	167382395	167382595	tested_uncharacterized_CREs	NA	NA	NA	known_repressor	NA
peak443	chr1	168443655	168443855	tested_uncharacterized_CREs	-0.675279	4.69899e-13	6.9212e-12	known_repressor	YES
peak444	chr1	168451535	168451735	tested_uncharacterized_CREs	-0.199948	0.010156	0.0262035	known_repressor	YES
peak445	chr1	168757376	168757576	tested_uncharacterized_CREs	0.0869781	0.886411	1	no_known_repressor	NO
peak446	chr1	168902976	168903176	tested_uncharacterized_CREs	-1.35524	2.82361e-27	1.716e-25	no_known_repressor	YES
peak447	chr1	169479976	169480176	tested_uncharacterized_CREs	-1.74118	2.57037e-33	2.44591e-31	no_known_repressor	YES
peak448	chr1	169495845	169496045	tested_uncharacterized_CREs	-0.253695	0.000654862	0.00215173	known_repressor	YES
peak449	chr1	169508325	169508525	tested_uncharacterized_CREs	-0.595888	1.55113e-10	1.64725e-09	known_repressor	YES
peak450	chr1	169829938	169830138	tested_uncharacterized_CREs	-0.322199	5.88699e-05	0.000236658	no_known_repressor	YES
peak451	chr1	170137596	170137796	tested_uncharacterized_CREs	0.656743	0.999993	1	no_known_repressor	NO
peak452	chr1	170488256	170488456	tested_uncharacterized_CREs	-0.366604	4.8258e-06	2.36772e-05	no_known_repressor	YES
peak453	chr1	171590375	171590575	tested_uncharacterized_CREs	-2.12523	1.81364e-37	1.92886e-35	known_repressor	YES
peak454	chr1	171811835	171812035	tested_uncharacterized_CREs	-0.114394	0.068054	0.147047	known_repressor	NO
peak455	chr1	171880756	171880956	tested_uncharacterized_CREs	-0.558211	3.68322e-10	3.74116e-09	known_repressor	YES
peak456	chr1	172198095	172198295	tested_uncharacterized_CREs	-0.41544	9.7016e-06	4.50912e-05	known_repressor	YES
peak457	chr1	172211300	172211500	tested_uncharacterized_CREs	0.176071	0.991263	1	known_repressor	NO
peak458	chr1	173264535	173264735	tested_uncharacterized_CREs	-0.455826	2.7888e-07	1.72234e-06	known_repressor	YES
peak459	chr1	173461815	173462015	tested_uncharacterized_CREs	-0.327714	4.059e-05	0.000169191	known_repressor	YES
peak460	chr1	173580420	173580620	tested_uncharacterized_CREs	0.0185136	0.601511	0.98603	known_repressor	NO
peak461	chr1	173718395	173718595	tested_uncharacterized_CREs	-0.128206	0.0492422	0.110185	known_repressor	NO
peak462	chr1	173756375	173756575	tested_uncharacterized_CREs	NA	NA	NA	known_repressor	NA
peak463	chr1	173767695	173767895	tested_uncharacterized_CREs	-0.82694	7.18589e-11	7.97061e-10	known_repressor	YES
peak464	chr1	173931435	173931635	tested_uncharacterized_CREs	-0.125644	0.0523475	0.116414	known_repressor	NO
peak465	chr1	173972075	173972275	tested_uncharacterized_CREs	-0.650947	5.30692e-12	6.8049e-11	known_repressor	YES
peak466	chr1	173984095	173984295	tested_uncharacterized_CREs	-0.412643	1.08614e-06	6.05159e-06	known_repressor	YES
peak467	chr1	174271535	174271735	tested_uncharacterized_CREs	-0.213148	0.00394442	0.011104	known_repressor	YES
peak468	chr1	174320395	174320595	tested_uncharacterized_CREs	0.00874599	0.54808	0.91556	known_repressor	NO
peak469	chr1	174981795	174981995	tested_uncharacterized_CREs	-0.279386	0.000259842	0.00091667	known_repressor	YES
peak470	chr1	175032235	175032435	tested_uncharacterized_CREs	-0.0131255	0.429522	0.74941	known_repressor	NO
peak471	chr1	175069115	175069315	tested_uncharacterized_CREs	-0.449831	8.55689e-08	5.7835e-07	known_repressor	YES
peak472	chr1	175694886	175695086	tested_uncharacterized_CREs	-0.9841	2.70378e-19	7.85291e-18	known_repressor	YES
peak473	chr1	176000015	176000215	tested_uncharacterized_CREs	-0.38784	1.86248e-06	9.94056e-06	known_repressor	YES
peak474	chr1	176716815	176717015	tested_uncharacterized_CREs	-0.52016	3.07286e-08	2.25156e-07	known_repressor	YES
peak475	chr1	177980616	177980816	tested_uncharacterized_CREs	-0.169376	0.0142806	0.0355884	no_known_repressor	YES
peak476	chr1	178460315	178460515	tested_uncharacterized_CREs	-0.302373	0.000184055	0.000672946	known_repressor	YES
peak477	chr1	178911815	178912015	tested_uncharacterized_CREs	-0.513672	2.86906e-09	2.51199e-08	known_repressor	YES
peak478	chr1	179959636	179959836	tested_uncharacterized_CREs	-0.017515	0.416884	0.730709	no_known_repressor	NO
peak479	chr1	179969116	179969316	tested_uncharacterized_CREs	0.119428	0.919581	1	no_known_repressor	NO
peak480	chr1	180043915	180044115	tested_uncharacterized_CREs	-0.485338	1.61421e-08	1.24191e-07	known_repressor	YES
peak481	chr1	180280535	180280735	tested_uncharacterized_CREs	-0.372532	4.54901e-06	2.25024e-05	known_repressor	YES
peak482	chr1	180281075	180281275	tested_uncharacterized_CREs	-0.288041	0.000192219	0.000700316	known_repressor	YES
peak483	chr1	180309375	180309575	tested_uncharacterized_CREs	-0.62097	1.22643e-11	1.50587e-10	known_repressor	YES
peak484	chr1	180313355	180313555	tested_uncharacterized_CREs	-0.542658	9.85873e-09	7.85224e-08	known_repressor	YES
peak485	chr1	180364256	180364456	tested_uncharacterized_CREs	-0.134928	0.0395318	0.0900738	no_known_repressor	NO
peak486	chr1	180668036	180668236	tested_uncharacterized_CREs	-0.204379	0.00488779	0.0135124	no_known_repressor	YES
peak487	chr1	180706086	180706286	tested_uncharacterized_CREs	0.445071	1	1	known_repressor	NO
peak488	chr1	180751016	180751216	tested_uncharacterized_CREs	-0.298411	0.000218987	0.000785182	no_known_repressor	YES
peak489	chr1	180812165	180812365	tested_uncharacterized_CREs	-0.481781	5.43218e-08	3.79571e-07	known_repressor	YES
peak490	chr1	180957645	180957845	tested_uncharacterized_CREs	-0.147682	0.0426434	0.0965249	known_repressor	NO
peak491	chr1	180968335	180968535	tested_uncharacterized_CREs	-0.465683	3.30735e-08	2.39667e-07	known_repressor	YES
peak492	chr1	181215535	181215735	tested_uncharacterized_CREs	-0.201319	0.00608855	0.0165163	known_repressor	YES
peak493	chr1	181687256	181687456	tested_uncharacterized_CREs	-0.028706	0.347262	0.624415	no_known_repressor	NO
peak494	chr1	181826216	181826416	tested_uncharacterized_CREs	-0.0352367	0.33689	0.60925	no_known_repressor	NO
peak495	chr1	182014635	182014835	tested_uncharacterized_CREs	-0.0899529	0.12252	0.250019	known_repressor	NO
peak496	chr1	182027560	182027760	tested_uncharacterized_CREs	0.159639	0.975625	1	known_repressor	NO
peak497	chr1	182143415	182143615	tested_uncharacterized_CREs	-0.116343	0.0620784	0.135815	known_repressor	NO
peak498	chr1	182979255	182979455	tested_uncharacterized_CREs	0.0643401	0.820758	1	known_repressor	NO
peak499	chr1	183014355	183014555	tested_uncharacterized_CREs	-0.733999	1.66323e-13	2.61488e-12	known_repressor	YES
peak500	chr1	183014515	183014715	tested_uncharacterized_CREs	NA	NA	NA	known_repressor	NA
peak501	chr1	183412675	183412875	tested_uncharacterized_CREs	-0.195606	0.016423	0.0402613	known_repressor	YES
peak502	chr1	184683115	184683315	tested_uncharacterized_CREs	-0.129499	0.0427681	0.0967466	known_repressor	NO
peak503	chr1	184753016	184753216	tested_uncharacterized_CREs	0.0865536	0.888793	1	no_known_repressor	NO
peak504	chr1	184794776	184794976	tested_uncharacterized_CREs	-0.491402	1.07586e-08	8.50344e-08	no_known_repressor	YES
peak505	chr1	185534755	185534955	tested_uncharacterized_CREs	-0.357133	8.13874e-06	3.81461e-05	known_repressor	YES
peak506	chr1	185547556	185547756	tested_uncharacterized_CREs	0.0335756	0.678825	1	no_known_repressor	NO
peak507	chr1	185631675	185631875	tested_uncharacterized_CREs	NA	NA	NA	known_repressor	NA
peak508	chr1	185691296	185691496	tested_uncharacterized_CREs	-0.0545674	0.238881	0.451539	no_known_repressor	NO
peak509	chr1	185767716	185767916	tested_uncharacterized_CREs	-0.687967	2.46864e-13	3.82296e-12	no_known_repressor	YES
peak510	chr1	185792656	185792856	tested_uncharacterized_CREs	-0.397316	5.97806e-05	0.000239919	no_known_repressor	YES
peak511	chr1	185853516	185853716	tested_uncharacterized_CREs	-0.310915	0.000100801	0.000385416	no_known_repressor	YES
peak512	chr1	185909276	185909476	tested_uncharacterized_CREs	-2.74592	2.33837e-43	3.07474e-41	no_known_repressor	YES
peak513	chr1	186121976	186122176	tested_uncharacterized_CREs	-1.10541	1.70509e-22	6.70175e-21	no_known_repressor	YES
peak514	chr1	186187975	186188175	tested_uncharacterized_CREs	-0.220709	0.00239592	0.00704077	known_repressor	YES
peak515	chr1	186322595	186322795	tested_uncharacterized_CREs	-0.371875	3.92197e-06	1.95477e-05	known_repressor	YES
peak516	chr1	186445495	186445695	tested_uncharacterized_CREs	0.233188	0.999602	1	known_repressor	NO
peak517	chr1	186672056	186672256	tested_uncharacterized_CREs	-0.0468526	0.265436	0.495006	known_repressor	NO
peak518	chr1	186749216	186749416	tested_uncharacterized_CREs	0.587205	1	1	no_known_repressor	NO
peak519	chr1	186817716	186817916	tested_uncharacterized_CREs	0.37057	0.99998	1	no_known_repressor	NO
peak520	chr1	186919796	186919996	tested_uncharacterized_CREs	-0.19352	0.00747553	0.0199789	no_known_repressor	YES
peak521	chr1	187015396	187015596	tested_uncharacterized_CREs	-0.133586	0.0509944	0.113875	no_known_repressor	NO
peak522	chr1	187235296	187235496	tested_uncharacterized_CREs	0.0538127	0.772549	1	no_known_repressor	NO
peak523	chr1	187238666	187238866	tested_uncharacterized_CREs	-0.488034	1.71102e-08	1.30943e-07	no_known_repressor	YES
peak524	chr1	187273136	187273336	tested_uncharacterized_CREs	0.81858	1	1	no_known_repressor	NO
peak525	chr1	187353636	187353836	tested_uncharacterized_CREs	-0.507836	3.96664e-09	3.3989e-08	no_known_repressor	YES
peak526	chr1	187366446	187366646	tested_uncharacterized_CREs	0.245993	0.999656	1	no_known_repressor	NO
peak527	chr1	187377916	187378116	tested_uncharacterized_CREs	-0.307099	9.36081e-05	0.000361438	no_known_repressor	YES
peak528	chr1	187660596	187660796	tested_uncharacterized_CREs	0.515859	1	1	no_known_repressor	NO
peak529	chr1	187956476	187956676	tested_uncharacterized_CREs	0.885602	1	1	no_known_repressor	NO
peak530	chr1	187982036	187982236	tested_uncharacterized_CREs	0.0983648	0.91351	1	no_known_repressor	NO
peak531	chr1	188025416	188025616	tested_uncharacterized_CREs	0.39923	0.999997	1	no_known_repressor	NO
peak532	chr1	188127416	188127616	tested_uncharacterized_CREs	0.754749	1	1	no_known_repressor	NO
peak533	chr1	188334116	188334316	tested_uncharacterized_CREs	0.214401	0.998998	1	no_known_repressor	NO
peak534	chr1	188372216	188372416	tested_uncharacterized_CREs	0.178826	0.963302	1	no_known_repressor	NO
peak535	chr1	188726856	188727056	tested_uncharacterized_CREs	0.575951	1	1	no_known_repressor	NO
peak536	chr1	188803646	188803846	tested_uncharacterized_CREs	-0.674333	5.20441e-13	7.61909e-12	no_known_repressor	YES
peak537	chr1	188809816	188810016	tested_uncharacterized_CREs	0.0868236	0.893164	1	no_known_repressor	NO
peak538	chr1	188812456	188812656	tested_uncharacterized_CREs	-0.262557	0.000606494	0.00200373	no_known_repressor	YES
peak539	chr1	189238235	189238435	tested_uncharacterized_CREs	-0.831239	1.09362e-16	2.48713e-15	known_repressor	YES
peak540	chr1	189429186	189429386	tested_uncharacterized_CREs	-0.407426	9.53857e-07	5.39351e-06	no_known_repressor	YES
peak541	chr1	189522596	189522796	tested_uncharacterized_CREs	0.0456066	0.73895	1	no_known_repressor	NO
peak542	chr1	189622706	189622906	tested_uncharacterized_CREs	-0.60512	2.2367e-06	1.17386e-05	no_known_repressor	YES
peak543	chr1	189624076	189624276	tested_uncharacterized_CREs	-0.359125	0.000269932	0.000949026	no_known_repressor	YES
peak544	chr1	189627596	189627796	tested_uncharacterized_CREs	0.299472	0.999996	1	no_known_repressor	NO
peak545	chr1	189634116	189634316	tested_uncharacterized_CREs	-0.678033	7.10836e-13	1.01596e-11	no_known_repressor	YES
peak546	chr1	189647276	189647476	tested_uncharacterized_CREs	-7.31232	1.39435e-52	9.23002e-50	no_known_repressor	YES
peak547	chr1	189687016	189687216	tested_uncharacterized_CREs	0.661572	1	1	no_known_repressor	NO
peak548	chr1	189774956	189775156	tested_uncharacterized_CREs	0.000988242	0.505407	0.854596	no_known_repressor	NO
peak549	chr1	189779896	189780096	tested_uncharacterized_CREs	-0.193081	0.00616861	0.0167084	no_known_repressor	YES
peak550	chr1	189818396	189818596	tested_uncharacterized_CREs	-0.35609	8.5142e-06	3.97769e-05	no_known_repressor	YES
peak551	chr1	189875496	189875696	tested_uncharacterized_CREs	0.142872	0.968165	1	known_repressor	NO
peak552	chr1	189910436	189910636	tested_uncharacterized_CREs	-0.102693	0.0897089	0.188488	no_known_repressor	NO
peak553	chr1	189969016	189969216	tested_uncharacterized_CREs	-0.239123	0.00317816	0.00914623	no_known_repressor	YES
peak554	chr1	189970406	189970606	tested_uncharacterized_CREs	0.269103	0.999945	1	no_known_repressor	NO
peak555	chr1	190005916	190006116	tested_uncharacterized_CREs	-0.229978	0.00173443	0.00525269	no_known_repressor	YES
peak556	chr1	190007016	190007216	tested_uncharacterized_CREs	-0.0822491	0.13771	0.277337	no_known_repressor	NO
peak557	chr1	190036776	190036976	tested_uncharacterized_CREs	-0.104866	0.0847904	0.17909	no_known_repressor	NO
peak558	chr1	190088936	190089136	tested_uncharacterized_CREs	-0.0864872	0.129086	0.261938	no_known_repressor	NO
peak559	chr1	190141716	190141916	tested_uncharacterized_CREs	0.358539	1	1	no_known_repressor	NO
peak560	chr1	190163896	190164096	tested_uncharacterized_CREs	0.278444	0.99997	1	no_known_repressor	NO
peak561	chr1	190197716	190197916	tested_uncharacterized_CREs	-1.87565	8.00961e-17	1.8273e-15	no_known_repressor	YES
peak562	chr1	190208176	190208376	tested_uncharacterized_CREs	0.223005	0.999476	1	known_repressor	NO
peak563	chr1	190231456	190231656	tested_uncharacterized_CREs	-1.19043	7.99225e-19	2.20611e-17	no_known_repressor	YES
peak564	chr1	190231776	190231976	tested_uncharacterized_CREs	-1.56242	2.02576e-30	1.68394e-28	no_known_repressor	YES
peak565	chr1	190293056	190293256	tested_uncharacterized_CREs	0.0431424	0.730647	1	no_known_repressor	NO
peak566	chr1	190299436	190299636	tested_uncharacterized_CREs	-1.14651	1.10071e-10	1.20065e-09	no_known_repressor	YES
peak567	chr1	190345236	190345436	tested_uncharacterized_CREs	0.770591	1	1	no_known_repressor	NO
peak568	chr1	190412796	190412996	tested_uncharacterized_CREs	-0.394462	0.000216756	0.000779116	no_known_repressor	YES
peak569	chr1	190436736	190436936	tested_uncharacterized_CREs	-0.745036	1.95074e-13	3.05363e-12	no_known_repressor	YES
peak570	chr1	190440616	190440816	tested_uncharacterized_CREs	-0.122316	0.0516596	0.115096	no_known_repressor	NO
peak571	chr1	190442056	190442256	tested_uncharacterized_CREs	-0.609961	2.71975e-10	2.80189e-09	no_known_repressor	YES
peak572	chr1	190462396	190462596	tested_uncharacterized_CREs	0.0415314	0.700269	1	no_known_repressor	NO
peak573	chr1	190510456	190510656	tested_uncharacterized_CREs	-0.150171	0.0279633	0.0658304	no_known_repressor	NO
peak574	chr1	190527596	190527796	tested_uncharacterized_CREs	-0.0363597	0.311911	0.570495	known_repressor	NO
peak575	chr1	190566996	190567196	tested_uncharacterized_CREs	-0.431506	5.09558e-06	2.48827e-05	no_known_repressor	YES
peak576	chr1	190568916	190569116	tested_uncharacterized_CREs	0.145887	0.937187	1	no_known_repressor	NO
peak577	chr1	190610256	190610456	tested_uncharacterized_CREs	-0.00562501	0.469959	0.805771	no_known_repressor	NO
peak578	chr1	190628136	190628336	tested_uncharacterized_CREs	0.810653	1	1	no_known_repressor	NO
peak579	chr1	190735636	190735836	tested_uncharacterized_CREs	0.0205581	0.613352	1	no_known_repressor	NO
peak580	chr1	190736046	190736246	tested_uncharacterized_CREs	-0.227465	0.00225898	0.00668998	no_known_repressor	YES
peak581	chr1	190770116	190770316	tested_uncharacterized_CREs	-0.144212	0.100924	0.209737	no_known_repressor	NO
peak582	chr1	190793176	190793376	tested_uncharacterized_CREs	-0.445454	0.00462447	0.0128879	known_repressor	YES
peak583	chr1	190811546	190811746	tested_uncharacterized_CREs	0.0646039	0.736334	1	no_known_repressor	NO
peak584	chr1	190833376	190833576	tested_uncharacterized_CREs	-0.0482035	0.2631	0.491282	no_known_repressor	NO
peak585	chr1	190855576	190855776	tested_uncharacterized_CREs	0.533703	1	1	no_known_repressor	NO
peak586	chr1	190915366	190915566	tested_uncharacterized_CREs	-0.290226	0.000575834	0.00190767	no_known_repressor	YES
peak587	chr1	190919256	190919456	tested_uncharacterized_CREs	-0.286077	0.00020755	0.000749378	no_known_repressor	YES
peak588	chr1	191003296	191003496	tested_uncharacterized_CREs	-0.30796	0.000163971	0.000604404	no_known_repressor	YES
peak589	chr1	191026656	191026856	tested_uncharacterized_CREs	-0.110194	0.0736588	0.157697	no_known_repressor	NO
peak590	chr1	191034976	191035176	tested_uncharacterized_CREs	0.451574	1	1	no_known_repressor	NO
peak591	chr1	191035556	191035756	tested_uncharacterized_CREs	-0.0185511	0.416359	0.730142	no_known_repressor	NO
peak592	chr1	191044116	191044316	tested_uncharacterized_CREs	0.0328658	0.677461	1	no_known_repressor	NO
peak593	chr1	191111616	191111816	tested_uncharacterized_CREs	-0.132599	0.0435582	0.0983802	no_known_repressor	NO
peak594	chr1	191132856	191133056	tested_uncharacterized_CREs	-0.237159	0.00228773	0.00676439	no_known_repressor	YES
peak595	chr1	191158116	191158316	tested_uncharacterized_CREs	-1.70492	6.99297e-31	6.02062e-29	no_known_repressor	YES
peak596	chr1	191195436	191195636	tested_uncharacterized_CREs	-0.248225	0.00202745	0.00604389	no_known_repressor	YES
peak597	chr1	191211676	191211876	tested_uncharacterized_CREs	0.234669	0.999678	1	no_known_repressor	NO
peak598	chr1	191285876	191286076	tested_uncharacterized_CREs	-0.172308	0.012318	0.0310968	known_repressor	YES
peak599	chr1	191480216	191480416	tested_uncharacterized_CREs	-0.251007	0.000742346	0.0024194	no_known_repressor	YES
peak600	chr1	191782756	191782956	tested_uncharacterized_CREs	-0.185773	0.00859501	0.0225705	no_known_repressor	YES
peak601	chr1	191930836	191931036	tested_uncharacterized_CREs	-0.310397	0.000188851	0.000689435	no_known_repressor	YES
peak602	chr1	191971326	191971526	tested_uncharacterized_CREs	-0.0210106	0.395063	0.698556	no_known_repressor	NO
peak603	chr1	192134235	192134435	tested_uncharacterized_CREs	-0.268285	0.000832793	0.00268993	known_repressor	YES
peak604	chr1	192170535	192170735	tested_uncharacterized_CREs	-0.971487	1.08708e-19	3.26214e-18	known_repressor	YES
peak605	chr1	192173916	192174116	tested_uncharacterized_CREs	-0.527434	1.21608e-08	9.51806e-08	no_known_repressor	YES
peak606	chr1	192185736	192185936	tested_uncharacterized_CREs	0.437024	1	1	no_known_repressor	NO
peak607	chr1	193584016	193584216	tested_uncharacterized_CREs	0.279115	0.999977	1	no_known_repressor	NO
peak608	chr1	193830216	193830416	tested_uncharacterized_CREs	0.0406579	0.714626	1	no_known_repressor	NO
peak609	chr1	194045876	194046076	tested_uncharacterized_CREs	-1.11638	4.61079e-06	2.27768e-05	no_known_repressor	YES
peak610	chr1	194159295	194159495	tested_uncharacterized_CREs	-0.219835	0.00316714	0.00911814	known_repressor	YES
peak611	chr1	194252816	194253016	tested_uncharacterized_CREs	0.122424	0.942443	1	no_known_repressor	NO
peak612	chr1	194258696	194258896	tested_uncharacterized_CREs	-0.451553	2.30382e-07	1.43507e-06	no_known_repressor	YES
peak613	chr1	194307536	194307736	tested_uncharacterized_CREs	-0.807969	1.64072e-14	2.88703e-13	no_known_repressor	YES
peak614	chr1	194307856	194308056	tested_uncharacterized_CREs	-0.18927	0.00898275	0.0234779	no_known_repressor	YES
peak615	chr1	194355796	194355996	tested_uncharacterized_CREs	-0.00169382	0.490661	0.834342	no_known_repressor	NO
peak616	chr1	194356236	194356436	tested_uncharacterized_CREs	-0.248653	0.00115022	0.00360571	no_known_repressor	YES
peak617	chr1	194396276	194396476	tested_uncharacterized_CREs	-0.221379	0.00477069	0.0132495	no_known_repressor	YES
peak618	chr1	194545416	194545616	tested_uncharacterized_CREs	-0.0836202	0.13321	0.269174	no_known_repressor	NO
peak619	chr1	194649656	194649856	tested_uncharacterized_CREs	-0.0832304	0.28169	0.52182	no_known_repressor	NO
peak620	chr1	194690836	194691036	tested_uncharacterized_CREs	0.0450284	0.734769	1	no_known_repressor	NO
peak621	chr1	194898596	194898796	tested_uncharacterized_CREs	-0.197446	0.00544259	0.0149263	no_known_repressor	YES
peak622	chr1	194945136	194945336	tested_uncharacterized_CREs	-0.031057	0.345371	0.622251	no_known_repressor	NO
peak623	chr1	195020160	195020360	tested_uncharacterized_CREs	-0.0149263	0.42409	0.741184	no_known_repressor	NO
peak624	chr1	195110496	195110696	tested_uncharacterized_CREs	-0.271104	0.000346761	0.00119589	no_known_repressor	YES
peak625	chr1	195129876	195130076	tested_uncharacterized_CREs	-0.181597	0.00991304	0.0256314	no_known_repressor	YES
peak626	chr1	195275636	195275836	tested_uncharacterized_CREs	-0.262821	0.00165942	0.00504876	no_known_repressor	YES
peak627	chr1	195317716	195317916	tested_uncharacterized_CREs	0.224096	0.997888	1	no_known_repressor	NO
peak628	chr1	195384816	195385016	tested_uncharacterized_CREs	0.304971	0.999629	1	no_known_repressor	NO
peak629	chr1	195420046	195420246	tested_uncharacterized_CREs	1.19618	1	1	no_known_repressor	NO
peak630	chr1	195500856	195501056	tested_uncharacterized_CREs	-0.207512	0.00477399	0.0132535	no_known_repressor	YES
peak631	chr1	195511156	195511356	tested_uncharacterized_CREs	-0.239316	0.00115499	0.00361598	no_known_repressor	YES
peak632	chr1	195633156	195633356	tested_uncharacterized_CREs	-0.092604	0.117535	0.240389	no_known_repressor	NO
peak633	chr1	195839676	195839876	tested_uncharacterized_CREs	0.0565289	0.788364	1	no_known_repressor	NO
peak634	chr1	196362916	196363116	tested_uncharacterized_CREs	-0.120905	0.0591265	0.130129	no_known_repressor	NO
peak635	chr1	196378796	196378996	tested_uncharacterized_CREs	0.363361	0.999982	1	no_known_repressor	NO
peak636	chr1	196503856	196504056	tested_uncharacterized_CREs	-0.123013	0.0624373	0.136501	no_known_repressor	NO
peak637	chr1	196654776	196654976	tested_uncharacterized_CREs	-0.334781	0.000197048	0.000714668	no_known_repressor	YES
peak638	chr1	196707896	196708096	tested_uncharacterized_CREs	-1.04121	1.59955e-20	5.33086e-19	no_known_repressor	YES
peak639	chr1	196983016	196983216	tested_uncharacterized_CREs	-0.281023	0.00022198	0.000794734	no_known_repressor	YES
peak640	chr1	197049495	197049695	tested_uncharacterized_CREs	-1.39265	4.73963e-28	3.14468e-26	known_repressor	YES
peak641	chr1	197049675	197049875	tested_uncharacterized_CREs	NA	NA	NA	known_repressor	NA
peak642	chr1	197237195	197237395	tested_uncharacterized_CREs	-0.151545	0.0279791	0.0658402	known_repressor	NO
peak643	chr1	197642815	197643015	tested_uncharacterized_CREs	-0.451289	1.89173e-07	1.20326e-06	known_repressor	YES
peak644	chr1	197874355	197874555	tested_uncharacterized_CREs	-0.125679	0.0690921	0.148918	known_repressor	NO
peak645	chr1	198076276	198076476	tested_uncharacterized_CREs	0.584917	1	1	no_known_repressor	NO
peak646	chr1	200712475	200712675	tested_uncharacterized_CREs	-0.240089	0.00112374	0.00353037	known_repressor	YES
peak647	chr1	200770715	200770915	tested_uncharacterized_CREs	-0.0192952	0.399303	0.704457	known_repressor	NO
peak648	chr1	200799605	200799805	tested_uncharacterized_CREs	-0.0375312	0.301739	0.554667	known_repressor	NO
peak649	chr1	200852755	200852955	tested_uncharacterized_CREs	-0.422124	4.88063e-07	2.91227e-06	known_repressor	YES
peak650	chr1	200882235	200882435	tested_uncharacterized_CREs	NA	NA	NA	known_repressor	NA
peak651	chr1	201381195	201381395	tested_uncharacterized_CREs	0.033832	0.680462	1	known_repressor	NO
peak652	chr1	201389455	201389655	tested_uncharacterized_CREs	-0.040198	0.29547	0.544002	known_repressor	NO
peak653	chr1	202344575	202344775	tested_uncharacterized_CREs	-0.216441	0.00554261	0.0151604	known_repressor	YES
peak654	chr1	202399335	202399535	tested_uncharacterized_CREs	-0.208483	0.00399926	0.0112408	known_repressor	YES
peak655	chr1	202414135	202414335	tested_uncharacterized_CREs	-0.425281	4.37712e-07	2.62482e-06	known_repressor	YES
peak656	chr1	202720535	202720735	tested_uncharacterized_CREs	-0.0381899	0.302297	0.555441	known_repressor	NO
peak657	chr1	203225895	203226095	tested_uncharacterized_CREs	-0.133451	0.0419128	0.0950198	known_repressor	NO
peak658	chr1	203379295	203379495	tested_uncharacterized_CREs	-0.298666	0.00134925	0.00417178	known_repressor	YES
peak659	chr1	203379455	203379655	tested_uncharacterized_CREs	NA	NA	NA	known_repressor	NA
peak660	chr1	203425795	203425995	tested_uncharacterized_CREs	-0.486474	4.46585e-08	3.16948e-07	known_repressor	YES
peak661	chr1	203810455	203810655	tested_uncharacterized_CREs	-0.533362	0.0206023	0.0496653	known_repressor	YES
peak662	chr1	203887815	203888015	tested_uncharacterized_CREs	-0.0154417	0.421121	0.736708	known_repressor	NO
peak663	chr1	203966335	203966535	tested_uncharacterized_CREs	0.320661	0.999998	1	known_repressor	NO
peak664	chr1	204425955	204426155	tested_uncharacterized_CREs	1.44947	0.999997	1	known_repressor	NO
peak665	chr1	204426315	204426515	tested_uncharacterized_CREs	-0.188678	0.00758804	0.0202273	known_repressor	YES
peak666	chr1	205200835	205201035	tested_uncharacterized_CREs	0.165376	0.992029	1	known_repressor	NO
peak667	chr1	205468995	205469195	tested_uncharacterized_CREs	0.816461	0.999999	1	known_repressor	NO
peak668	chr1	207890215	207890415	tested_uncharacterized_CREs	-0.100296	0.0926204	0.193993	known_repressor	NO
peak669	chr1	208293235	208293435	tested_uncharacterized_CREs	-0.0776086	0.149891	0.298379	known_repressor	NO
peak670	chr1	208480935	208481135	tested_uncharacterized_CREs	-0.210122	0.00511293	0.0140917	known_repressor	YES
peak671	chr1	208771496	208771696	tested_uncharacterized_CREs	0.0435227	0.715131	1	no_known_repressor	NO
peak672	chr1	209701335	209701535	tested_uncharacterized_CREs	0.808352	1	1	known_repressor	NO
peak673	chr1	209715855	209716055	tested_uncharacterized_CREs	-0.876705	2.53102e-17	5.94727e-16	known_repressor	YES
peak674	chr1	209716015	209716215	tested_uncharacterized_CREs	NA	NA	NA	known_repressor	NA
peak675	chr1	209951215	209951415	tested_uncharacterized_CREs	-0.60731	3.76705e-11	4.36591e-10	known_repressor	YES
peak676	chr1	210250045	210250245	tested_uncharacterized_CREs	0.0448922	0.735167	1	known_repressor	NO
peak677	chr1	210306016	210306216	tested_uncharacterized_CREs	-1.37264	1.10543e-27	7.07475e-26	known_repressor	YES
peak678	chr1	210900036	210900236	tested_uncharacterized_CREs	-1.287	3.58879e-25	1.74189e-23	known_repressor	YES
peak679	chr1	210913036	210913236	tested_uncharacterized_CREs	-0.621188	1.06382e-11	1.3129e-10	known_repressor	YES
peak680	chr1	211058155	211058355	tested_uncharacterized_CREs	-0.302727	0.00010816	0.000410179	known_repressor	YES
peak681	chr1	211305280	211305480	tested_uncharacterized_CREs	-0.392137	1.45851e-06	7.90109e-06	known_repressor	YES
peak682	chr1	211581155	211581355	tested_uncharacterized_CREs	0.745063	1	1	known_repressor	NO
peak683	chr1	211705515	211705715	tested_uncharacterized_CREs	-0.230458	0.0019121	0.00573789	known_repressor	YES
peak684	chr1	211999735	211999935	tested_uncharacterized_CREs	0.409989	1	1	known_repressor	NO
peak685	chr1	212231275	212231475	tested_uncharacterized_CREs	-0.304731	9.49039e-05	0.000365661	known_repressor	YES
peak686	chr1	212537595	212537795	tested_uncharacterized_CREs	-0.723946	4.90464e-14	8.26815e-13	known_repressor	YES
peak687	chr1	212911115	212911315	tested_uncharacterized_CREs	-1.07756	5.81311e-14	9.68673e-13	known_repressor	YES
peak688	chr1	212917155	212917355	tested_uncharacterized_CREs	-0.244494	0.00111187	0.00349457	known_repressor	YES
peak689	chr1	213111455	213111655	tested_uncharacterized_CREs	-0.398391	2.06031e-06	1.0884e-05	known_repressor	YES
peak690	chr1	213293835	213294035	tested_uncharacterized_CREs	0.254419	0.984878	1	known_repressor	NO
peak691	chr1	213340475	213340675	tested_uncharacterized_CREs	-0.0348691	0.320938	0.584641	known_repressor	NO
peak692	chr1	213582595	213582795	tested_uncharacterized_CREs	-0.238868	0.00214651	0.00637781	known_repressor	YES
peak693	chr1	215645755	215645955	tested_uncharacterized_CREs	-0.194394	0.0202746	0.0489078	known_repressor	YES
peak694	chr1	215673035	215673235	tested_uncharacterized_CREs	-0.107697	0.0790692	0.168037	known_repressor	NO
peak695	chr1	215757865	215758065	tested_uncharacterized_CREs	-0.111544	0.0762206	0.162556	known_repressor	NO
peak696	chr1	215798665	215798865	tested_uncharacterized_CREs	-0.23586	0.00132956	0.00411616	known_repressor	YES
peak697	chr1	217262736	217262936	tested_uncharacterized_CREs	-0.390962	3.7127e-06	1.85815e-05	no_known_repressor	YES
peak698	chr1	217713536	217713736	tested_uncharacterized_CREs	0.172914	0.989396	1	no_known_repressor	NO
peak699	chr1	219051816	219052016	tested_uncharacterized_CREs	0.0664042	0.815831	1	no_known_repressor	NO
peak700	chr1	219141456	219141656	tested_uncharacterized_CREs	0.0976895	0.918053	1	no_known_repressor	NO
peak701	chr1	219239755	219239955	tested_uncharacterized_CREs	-0.500078	4.9384e-08	3.47417e-07	known_repressor	YES
peak702	chr1	219697776	219697976	tested_uncharacterized_CREs	-0.0800887	0.144237	0.288713	no_known_repressor	NO
peak703	chr1	219767400	219767600	tested_uncharacterized_CREs	0.0849671	0.887132	1	no_known_repressor	NO
peak704	chr1	220008755	220008955	tested_uncharacterized_CREs	-0.557819	3.44637e-07	2.09799e-06	known_repressor	YES
peak705	chr1	220327606	220327806	tested_uncharacterized_CREs	-0.327267	3.10008e-05	0.000132818	no_known_repressor	YES
peak706	chr1	220422915	220423115	tested_uncharacterized_CREs	-0.547477	7.43447e-10	7.14974e-09	known_repressor	YES
peak707	chr1	220505976	220506176	tested_uncharacterized_CREs	-0.118624	0.065291	0.142096	known_repressor	NO
peak708	chr1	220617976	220618176	tested_uncharacterized_CREs	0.904693	1	1	no_known_repressor	NO
peak709	chr1	221357856	221358056	tested_uncharacterized_CREs	0.268729	0.999934	1	no_known_repressor	NO
peak710	chr1	221458496	221458696	tested_uncharacterized_CREs	0.00449575	0.523842	0.880211	no_known_repressor	NO
peak711	chr1	222272116	222272316	tested_uncharacterized_CREs	-0.277736	0.000253326	0.000896306	no_known_repressor	YES
peak712	chr1	222303596	222303796	tested_uncharacterized_CREs	0.352896	1	1	no_known_repressor	NO
peak713	chr1	222394676	222394876	tested_uncharacterized_CREs	0.561835	1	1	no_known_repressor	NO
peak714	chr1	222451136	222451336	tested_uncharacterized_CREs	-0.43596	6.11023e-07	3.55504e-06	no_known_repressor	YES
peak715	chr1	223168875	223169075	tested_uncharacterized_CREs	0.124684	0.962153	1	known_repressor	NO
peak716	chr1	223169055	223169255	tested_uncharacterized_CREs	NA	NA	NA	known_repressor	NA
peak717	chr1	223320195	223320395	tested_uncharacterized_CREs	0.306966	0.999936	1	known_repressor	NO
peak718	chr1	223363795	223363995	tested_uncharacterized_CREs	0.242279	0.997198	1	known_repressor	NO
peak719	chr1	223489675	223489875	tested_uncharacterized_CREs	0.225781	0.929172	1	known_repressor	NO
peak720	chr1	224382735	224382935	tested_uncharacterized_CREs	0.0614375	0.80523	1	known_repressor	NO
peak721	chr1	224462515	224462715	tested_uncharacterized_CREs	-0.319121	0.000180892	0.000662384	known_repressor	YES
peak722	chr1	224526215	224526415	tested_uncharacterized_CREs	0.253088	0.999747	1	known_repressor	NO
peak723	chr1	225224095	225224295	tested_uncharacterized_CREs	0.0387969	0.705084	1	known_repressor	NO
peak724	chr1	225438375	225438575	tested_uncharacterized_CREs	0.342606	1	1	known_repressor	NO
peak725	chr1	225444875	225445075	tested_uncharacterized_CREs	-0.117145	0.0600624	0.132028	known_repressor	NO
peak726	chr1	225461295	225461495	tested_uncharacterized_CREs	-0.367242	7.06321e-06	3.35178e-05	known_repressor	YES
peak727	chr1	225468375	225468575	tested_uncharacterized_CREs	-0.48685	3.06465e-08	2.24782e-07	known_repressor	YES
peak728	chr1	225766695	225766895	tested_uncharacterized_CREs	-0.0120489	0.435513	0.757852	known_repressor	NO
peak729	chr1	225837295	225837495	tested_uncharacterized_CREs	-0.0387223	0.313426	0.572688	known_repressor	NO
peak730	chr1	225915655	225915855	tested_uncharacterized_CREs	0.142853	0.938947	1	known_repressor	NO
peak731	chr1	226051876	226052076	tested_uncharacterized_CREs	-0.441307	1.6214e-07	1.04231e-06	known_repressor	YES
peak732	chr1	226052215	226052415	tested_uncharacterized_CREs	-0.738993	1.01172e-11	1.25718e-10	known_repressor	YES
peak733	chr1	226679315	226679515	tested_uncharacterized_CREs	0.119894	0.955888	1	known_repressor	NO
peak734	chr1	226763475	226763675	tested_uncharacterized_CREs	0.0815707	0.875779	1	known_repressor	NO
peak735	chr1	226834160	226834360	tested_uncharacterized_CREs	-0.326597	3.47833e-05	0.000147279	known_repressor	YES
peak736	chr1	227069855	227070055	tested_uncharacterized_CREs	-0.474057	2.23804e-08	1.68249e-07	known_repressor	YES
peak737	chr1	227070035	227070235	tested_uncharacterized_CREs	NA	NA	NA	known_repressor	NA
peak738	chr1	227159535	227159735	tested_uncharacterized_CREs	-0.601129	4.00528e-10	4.04556e-09	known_repressor	YES
peak739	chr1	227170680	227170880	tested_uncharacterized_CREs	0.00468866	0.525297	0.88245	known_repressor	NO
peak740	chr1	227181055	227181255	tested_uncharacterized_CREs	-0.327283	2.75878e-05	0.000119757	known_repressor	YES
peak741	chr1	227401575	227401775	tested_uncharacterized_CREs	-0.514714	3.20649e-08	2.32825e-07	known_repressor	YES
peak742	chr1	227574935	227575135	tested_uncharacterized_CREs	0.0666423	0.782272	1	known_repressor	NO
peak743	chr1	227700100	227700300	tested_uncharacterized_CREs	-0.115915	0.0603461	0.132571	known_repressor	NO
peak744	chr1	227784795	227784995	tested_uncharacterized_CREs	-0.291988	0.000318805	0.00110953	known_repressor	YES
peak745	chr1	227842055	227842255	tested_uncharacterized_CREs	-0.396898	5.37547e-06	2.6126e-05	known_repressor	YES
peak746	chr1	227842755	227842955	tested_uncharacterized_CREs	-0.45435	1.27378e-07	8.32907e-07	known_repressor	YES
peak747	chr1	227964295	227964495	tested_uncharacterized_CREs	-0.634627	2.37022e-11	2.79631e-10	known_repressor	YES
peak748	chr1	227983635	227983835	tested_uncharacterized_CREs	-0.311564	7.17456e-05	0.000283068	known_repressor	YES
peak749	chr1	228991515	228991715	tested_uncharacterized_CREs	-0.360321	1.07539e-05	4.95365e-05	known_repressor	YES
peak750	chr1	229386175	229386375	tested_uncharacterized_CREs	0.248542	0.99984	1	known_repressor	NO
peak751	chr1	229431075	229431275	tested_uncharacterized_CREs	-0.0112172	0.439481	0.763287	known_repressor	NO
peak752	chr1	229451975	229452175	tested_uncharacterized_CREs	0.423731	1	1	known_repressor	NO
peak753	chr1	229505415	229505615	tested_uncharacterized_CREs	-0.180499	0.0112	0.0286212	known_repressor	YES
peak754	chr1	229573315	229573515	tested_uncharacterized_CREs	-0.532087	2.12009e-09	1.8929e-08	known_repressor	YES
peak755	chr1	229966535	229966735	tested_uncharacterized_CREs	0.120745	0.957663	1	known_repressor	NO
peak756	chr1	230002015	230002215	tested_uncharacterized_CREs	0.691377	1	1	known_repressor	NO
peak757	chr1	230067195	230067395	tested_uncharacterized_CREs	-0.281629	0.00264822	0.00773669	known_repressor	YES
peak758	chr1	230558440	230558640	tested_uncharacterized_CREs	0.166248	0.991092	1	known_repressor	NO
peak759	chr1	230649595	230649795	tested_uncharacterized_CREs	0.0317677	0.576846	0.953326	known_repressor	NO
peak760	chr1	230720895	230721095	tested_uncharacterized_CREs	0.0341886	0.663854	1	known_repressor	NO
peak761	chr1	230871440	230871640	tested_uncharacterized_CREs	0.165523	0.989532	1	known_repressor	NO
peak762	chr1	231072755	231072955	tested_uncharacterized_CREs	-0.315372	7.53598e-05	0.000296343	known_repressor	YES
peak763	chr1	231413895	231414095	tested_uncharacterized_CREs	0.259813	0.999947	1	known_repressor	NO
peak764	chr1	231753695	231753895	tested_uncharacterized_CREs	-0.617976	1.52141e-10	1.61807e-09	known_repressor	YES
peak765	chr1	231764055	231764255	tested_uncharacterized_CREs	-0.291226	0.000574602	0.00190446	known_repressor	YES
peak766	chr1	231772035	231772235	tested_uncharacterized_CREs	0.226419	0.99804	1	known_repressor	NO
peak767	chr1	231884575	231884775	tested_uncharacterized_CREs	-0.709704	1.20347e-13	1.92555e-12	known_repressor	YES
peak768	chr1	232220676	232220876	tested_uncharacterized_CREs	-0.754596	2.68365e-14	4.66543e-13	known_repressor	YES
peak769	chr1	233030455	233030655	tested_uncharacterized_CREs	-0.0563459	0.236974	0.448505	known_repressor	NO
peak770	chr1	233265375	233265575	tested_uncharacterized_CREs	0.131129	0.96211	1	known_repressor	NO
peak771	chr1	233387875	233388075	tested_uncharacterized_CREs	-0.426864	1.34097e-06	7.33023e-06	known_repressor	YES
peak772	chr1	234203275	234203475	tested_uncharacterized_CREs	0.198936	0.995242	1	known_repressor	NO
peak773	chr1	235561175	235561375	tested_uncharacterized_CREs	-0.482744	3.77379e-08	2.71023e-07	known_repressor	YES
peak774	chr1	235654675	235654875	tested_uncharacterized_CREs	-0.85739	6.50262e-15	1.21831e-13	known_repressor	YES
peak775	chr1	235757115	235757315	tested_uncharacterized_CREs	-0.000701498	0.4961	0.841416	known_repressor	NO
peak776	chr1	235793635	235793835	tested_uncharacterized_CREs	0.0840049	0.862939	1	known_repressor	NO
peak777	chr1	235838435	235838635	tested_uncharacterized_CREs	0.0905584	0.898163	1	known_repressor	NO
peak778	chr1	235859875	235860075	tested_uncharacterized_CREs	-0.126381	0.0542611	0.120115	known_repressor	NO
peak779	chr1	235913275	235913475	tested_uncharacterized_CREs	-0.547111	1.01911e-09	9.52227e-09	known_repressor	YES
peak780	chr1	236066415	236066615	tested_uncharacterized_CREs	-0.774167	8.72055e-15	1.60069e-13	known_repressor	YES
peak781	chr1	236132335	236132535	tested_uncharacterized_CREs	-0.350591	9.52358e-06	4.43208e-05	known_repressor	YES
peak782	chr1	236145375	236145575	tested_uncharacterized_CREs	-0.304991	8.43822e-05	0.000328622	known_repressor	YES
peak783	chr1	236247295	236247495	tested_uncharacterized_CREs	-0.0689829	0.184871	0.358853	known_repressor	NO
peak784	chr1	236545095	236545295	tested_uncharacterized_CREs	-1.91516	4.35749e-10	4.37685e-09	known_repressor	YES
peak785	chr1	236716335	236716535	tested_uncharacterized_CREs	-0.223222	0.00322796	0.0092711	known_repressor	YES
peak786	chr1	236762075	236762275	tested_uncharacterized_CREs	-0.721986	1.50361e-10	1.60149e-09	known_repressor	YES
peak787	chr1	236782915	236783115	tested_uncharacterized_CREs	-0.971249	3.32008e-13	5.02318e-12	known_repressor	YES
peak788	chr1	236983436	236983636	tested_uncharacterized_CREs	-0.0546322	0.233732	0.443196	no_known_repressor	NO
peak789	chr1	237188815	237189015	tested_uncharacterized_CREs	-0.289235	0.000195284	0.000708982	known_repressor	YES
peak790	chr1	237289620	237289820	tested_uncharacterized_CREs	-0.0760986	0.150249	0.298927	no_known_repressor	NO
peak791	chr1	237490456	237490656	tested_uncharacterized_CREs	0.616283	1	1	no_known_repressor	NO
peak792	chr1	238036826	238037026	tested_uncharacterized_CREs	0.354932	1	1	no_known_repressor	NO
peak793	chr1	239571336	239571536	tested_uncharacterized_CREs	0.489869	1	1	known_repressor	NO
peak794	chr1	240666976	240667176	tested_uncharacterized_CREs	-1.60623	2.37954e-31	2.12454e-29	no_known_repressor	YES
peak795	chr1	241486906	241487106	tested_uncharacterized_CREs	-1.34717	2.34487e-25	1.17764e-23	known_repressor	YES
peak796	chr1	242032495	242032695	tested_uncharacterized_CREs	0.124167	0.962264	1	known_repressor	NO
peak797	chr1	242037875	242038075	tested_uncharacterized_CREs	-0.214543	0.00478384	0.0132698	known_repressor	YES
peak798	chr1	242039435	242039635	tested_uncharacterized_CREs	0.121641	0.936727	1	known_repressor	NO
peak799	chr1	242056895	242057095	tested_uncharacterized_CREs	-0.331856	4.50156e-05	0.000185606	known_repressor	YES
peak800	chr1	242057395	242057595	tested_uncharacterized_CREs	-0.244378	0.00105137	0.00332466	known_repressor	YES
peak801	chr1	242058435	242058635	tested_uncharacterized_CREs	-1.53396	2.07384e-19	6.07207e-18	known_repressor	YES
peak802	chr1	242097055	242097255	tested_uncharacterized_CREs	-0.313418	6.96949e-05	0.000275729	known_repressor	YES
peak803	chr1	242349096	242349296	tested_uncharacterized_CREs	-0.0532096	0.241143	0.455577	no_known_repressor	NO
peak804	chr1	242349256	242349456	tested_uncharacterized_CREs	NA	NA	NA	no_known_repressor	NA
peak805	chr1	243309016	243309216	tested_uncharacterized_CREs	NA	NA	NA	no_known_repressor	NA
peak806	chr1	244238975	244239175	tested_uncharacterized_CREs	-0.0551225	0.262245	0.490319	known_repressor	NO
peak807	chr1	244787655	244787855	tested_uncharacterized_CREs	-0.250297	0.000952399	0.00303158	known_repressor	YES
peak808	chr1	244863120	244863320	tested_uncharacterized_CREs	-0.444408	2.27865e-07	1.42184e-06	known_repressor	YES
peak809	chr1	245069295	245069495	tested_uncharacterized_CREs	-1.88154	3.5782e-35	3.59411e-33	known_repressor	YES
peak810	chr1	245375560	245375760	tested_uncharacterized_CREs	-0.138475	0.0877802	0.184667	known_repressor	NO
peak811	chr1	246488155	246488355	tested_uncharacterized_CREs	NA	NA	NA	known_repressor	NA
peak812	chr1	246549735	246549935	tested_uncharacterized_CREs	-0.373636	3.30252e-06	1.6702e-05	known_repressor	YES
peak813	chr1	246622496	246622696	tested_uncharacterized_CREs	-0.0283812	0.349529	0.628023	known_repressor	NO
peak814	chr1	246678635	246678835	tested_uncharacterized_CREs	-0.155091	0.0217622	0.0522005	known_repressor	NO
peak815	chr1	246701895	246702095	tested_uncharacterized_CREs	-0.432159	2.01945e-07	1.28111e-06	known_repressor	YES
peak816	chr1	246818895	246819095	tested_uncharacterized_CREs	0.118086	0.954094	1	known_repressor	NO
peak817	chr1	246829475	246829675	tested_uncharacterized_CREs	-0.228878	0.0022309	0.00661223	known_repressor	YES
peak818	chr1	246873255	246873455	tested_uncharacterized_CREs	0.0828902	0.872762	1	known_repressor	NO
peak819	chr1	246892795	246892995	tested_uncharacterized_CREs	-0.560791	6.35436e-10	6.22693e-09	known_repressor	YES
peak820	chr1	246954520	246954720	tested_uncharacterized_CREs	-0.0411776	0.285174	0.526924	known_repressor	NO
peak821	chr1	246975115	246975315	tested_uncharacterized_CREs	-0.119175	0.0982023	0.204609	known_repressor	NO
peak822	chr1	246992215	246992415	tested_uncharacterized_CREs	0.222119	0.99935	1	known_repressor	NO
peak823	chr1	246999535	246999735	tested_uncharacterized_CREs	-0.675431	7.33077e-13	1.04362e-11	known_repressor	YES
peak824	chr1	247002195	247002395	tested_uncharacterized_CREs	-0.56636	2.04091e-10	2.14222e-09	known_repressor	YES
peak825	chr1	247039855	247040055	tested_uncharacterized_CREs	-0.403992	7.69929e-07	4.40865e-06	known_repressor	YES
peak826	chr1	247041915	247042115	tested_uncharacterized_CREs	-0.408805	2.78489e-06	1.42839e-05	known_repressor	YES
peak827	chr1	247069055	247069255	tested_uncharacterized_CREs	-0.102435	0.0857212	0.18095	known_repressor	NO
peak828	chr1	247197575	247197775	tested_uncharacterized_CREs	NA	NA	NA	known_repressor	NA
peak829	chr1	247262155	247262355	tested_uncharacterized_CREs	-0.122156	0.0559057	0.123453	known_repressor	NO
peak830	chr1	247284815	247285015	tested_uncharacterized_CREs	-0.0508798	0.253632	0.476309	known_repressor	NO
peak831	chr1	247316635	247316835	tested_uncharacterized_CREs	0.225158	0.999584	1	known_repressor	NO
peak832	chr1	247622955	247623155	tested_uncharacterized_CREs	0.256437	0.999897	1	known_repressor	NO
peak833	chr1	247692095	247692295	tested_uncharacterized_CREs	0.228596	0.999261	1	known_repressor	NO
peak834	chr1	247738035	247738235	tested_uncharacterized_CREs	0.725318	1	1	known_repressor	NO
peak835	chr1	247761115	247761315	tested_uncharacterized_CREs	-0.473116	3.12475e-08	2.28495e-07	known_repressor	YES
peak836	chr1	247988515	247988715	tested_uncharacterized_CREs	-0.166434	0.0166994	0.0408836	known_repressor	YES
peak837	chr1	248499135	248499335	tested_uncharacterized_CREs	0.281494	0.999988	1	known_repressor	NO
peak838	chr1	248563555	248563755	tested_uncharacterized_CREs	-0.83894	5.02407e-10	4.99781e-09	known_repressor	YES
peak839	chr1	248584745	248584945	tested_uncharacterized_CREs	-0.272086	0.000301549	0.00105099	known_repressor	YES
peak840	chr10	1314560	1314760	tested_uncharacterized_CREs	-0.429728	1.40028e-06	7.62563e-06	known_repressor	YES
peak841	chr10	2252476	2252676	tested_uncharacterized_CREs	-0.271182	0.000319513	0.00111145	no_known_repressor	YES
peak842	chr10	2803036	2803236	tested_uncharacterized_CREs	0.342554	1	1	no_known_repressor	NO
peak843	chr10	2878075	2878275	tested_uncharacterized_CREs	-0.174024	0.0118921	0.0302085	known_repressor	YES
peak844	chr10	3424996	3425196	tested_uncharacterized_CREs	0.106513	0.92488	1	no_known_repressor	NO
peak845	chr10	3727185	3727385	tested_uncharacterized_CREs	-0.255427	0.000850257	0.00273778	known_repressor	YES
peak846	chr10	3732040	3732240	tested_uncharacterized_CREs	0.307265	0.999795	1	known_repressor	NO
peak847	chr10	3748725	3748925	tested_uncharacterized_CREs	0.299049	0.999996	1	known_repressor	NO
peak848	chr10	3771655	3771855	tested_uncharacterized_CREs	-0.163459	0.0214598	0.0515093	known_repressor	NO
peak849	chr10	4170355	4170555	tested_uncharacterized_CREs	-0.297851	0.000111097	0.000420878	known_repressor	YES
peak850	chr10	4186976	4187176	tested_uncharacterized_CREs	0.651005	1	1	no_known_repressor	NO
peak851	chr10	4237516	4237716	tested_uncharacterized_CREs	0.416913	0.999994	1	no_known_repressor	NO
peak852	chr10	5205596	5205796	tested_uncharacterized_CREs	-0.24668	0.00129185	0.00400286	no_known_repressor	YES
peak853	chr10	5210956	5211156	tested_uncharacterized_CREs	-0.38071	5.8761e-06	2.82178e-05	no_known_repressor	YES
peak854	chr10	5363275	5363475	tested_uncharacterized_CREs	-0.480108	9.81452e-08	6.56601e-07	known_repressor	YES
peak855	chr10	5824296	5824496	tested_uncharacterized_CREs	-0.407323	7.41119e-07	4.26055e-06	no_known_repressor	YES
peak856	chr10	5895595	5895795	tested_uncharacterized_CREs	-0.524699	8.56842e-09	6.94695e-08	known_repressor	YES
peak857	chr10	5946396	5946596	tested_uncharacterized_CREs	0.0132707	0.570298	0.94423	no_known_repressor	NO
peak858	chr10	5948735	5948935	tested_uncharacterized_CREs	-0.113788	0.0661698	0.143792	known_repressor	NO
peak859	chr10	5960835	5961035	tested_uncharacterized_CREs	-0.348184	4.59613e-05	0.000188538	known_repressor	YES
peak860	chr10	6107715	6107915	tested_uncharacterized_CREs	-7.92413	1.01653e-52	9.06973e-50	known_repressor	YES
peak861	chr10	6157855	6158055	tested_uncharacterized_CREs	-0.216637	0.00380689	0.0107713	known_repressor	YES
peak862	chr10	6312295	6312495	tested_uncharacterized_CREs	-0.203807	0.00708244	0.0189916	known_repressor	YES
peak863	chr10	6313935	6314135	tested_uncharacterized_CREs	-0.505262	5.06713e-09	4.26606e-08	known_repressor	YES
peak864	chr10	6314135	6314335	tested_uncharacterized_CREs	-0.127724	0.0525568	0.116807	known_repressor	NO
peak865	chr10	6315495	6315695	tested_uncharacterized_CREs	0.198841	0.995635	1	known_repressor	NO
peak866	chr10	12230796	12230996	tested_uncharacterized_CREs	0.170778	0.989339	1	no_known_repressor	NO
peak867	chr10	13082296	13082496	tested_uncharacterized_CREs	0.559949	1	1	no_known_repressor	NO
peak868	chr10	13243226	13243426	tested_uncharacterized_CREs	0.00407044	0.519601	0.874506	no_known_repressor	NO
peak869	chr10	15114376	15114576	tested_uncharacterized_CREs	-1.2171	1.56912e-15	3.16979e-14	no_known_repressor	YES
peak870	chr10	15114656	15114856	tested_uncharacterized_CREs	1.44102	1	1	no_known_repressor	NO
peak871	chr10	15208335	15208535	tested_uncharacterized_CREs	-0.190527	0.00746597	0.0199608	known_repressor	YES
peak872	chr10	15312215	15312415	tested_uncharacterized_CREs	0.185525	0.99655	1	known_repressor	NO
peak873	chr10	15416235	15416435	tested_uncharacterized_CREs	-0.0971237	0.0987843	0.205704	known_repressor	NO
peak874	chr10	15423575	15423775	tested_uncharacterized_CREs	-0.368712	5.81621e-06	2.80045e-05	known_repressor	YES
peak875	chr10	15538675	15538875	tested_uncharacterized_CREs	-7.6913	1.1287e-52	9.06973e-50	known_repressor	YES
peak876	chr10	15582815	15583015	tested_uncharacterized_CREs	0.0707	0.841305	1	known_repressor	NO
peak877	chr10	15756435	15756635	tested_uncharacterized_CREs	-0.255283	0.00115336	0.00361244	known_repressor	YES
peak878	chr10	15826035	15826235	tested_uncharacterized_CREs	-0.342866	0.00147419	0.00452712	known_repressor	YES
peak879	chr10	15892495	15892695	tested_uncharacterized_CREs	0.952672	1	1	known_repressor	NO
peak880	chr10	16507896	16508096	tested_uncharacterized_CREs	-0.77185	1.0045e-14	1.82986e-13	known_repressor	YES
peak881	chr10	16898245	16898445	tested_uncharacterized_CREs	-0.269267	0.00070719	0.00231212	known_repressor	YES
peak882	chr10	16929595	16929795	tested_uncharacterized_CREs	-0.455688	1.44521e-07	9.34865e-07	known_repressor	YES
peak883	chr10	17140115	17140315	tested_uncharacterized_CREs	-0.280562	0.00022387	0.000800581	known_repressor	YES
peak884	chr10	17146476	17146676	tested_uncharacterized_CREs	-0.562703	2.82038e-10	2.8973e-09	no_known_repressor	YES
peak885	chr10	17305616	17305816	tested_uncharacterized_CREs	0.146506	0.951244	1	no_known_repressor	NO
peak886	chr10	17386296	17386496	tested_uncharacterized_CREs	-0.252344	0.00103016	0.0032633	no_known_repressor	YES
peak887	chr10	17590276	17590476	tested_uncharacterized_CREs	0.0265038	0.642374	1	no_known_repressor	NO
peak888	chr10	17771716	17771916	tested_uncharacterized_CREs	0.330649	0.999998	1	no_known_repressor	NO
peak889	chr10	17776586	17776786	tested_uncharacterized_CREs	-0.523	1.81777e-09	1.64326e-08	no_known_repressor	YES
peak890	chr10	18368936	18369136	tested_uncharacterized_CREs	-0.581013	7.64559e-11	8.44166e-10	no_known_repressor	YES
peak891	chr10	18371356	18371556	tested_uncharacterized_CREs	0.690057	1	1	no_known_repressor	NO
peak892	chr10	19111185	19111385	tested_uncharacterized_CREs	-1.73772	9.57669e-30	7.52811e-28	known_repressor	YES
peak893	chr10	19175096	19175296	tested_uncharacterized_CREs	0.0628509	0.81327	1	no_known_repressor	NO
peak894	chr10	19927576	19927776	tested_uncharacterized_CREs	-0.141879	0.0328712	0.0763651	no_known_repressor	NO
peak895	chr10	20013356	20013556	tested_uncharacterized_CREs	-0.550117	3.38413e-09	2.93806e-08	no_known_repressor	YES
peak896	chr10	20971816	20972016	tested_uncharacterized_CREs	0.640075	1	1	no_known_repressor	NO
peak897	chr10	21519176	21519376	tested_uncharacterized_CREs	-0.0227479	0.384526	0.682753	no_known_repressor	NO
peak898	chr10	21527936	21528136	tested_uncharacterized_CREs	0.0440873	0.731339	1	no_known_repressor	NO
peak899	chr10	21616575	21616775	tested_uncharacterized_CREs	0.0748204	0.856897	1	known_repressor	NO
peak900	chr10	22114496	22114696	tested_uncharacterized_CREs	-1.29671	2.52154e-26	1.37111e-24	no_known_repressor	YES
peak901	chr10	22138636	22138836	tested_uncharacterized_CREs	-1.12779	1.50802e-22	5.95957e-21	no_known_repressor	YES
peak902	chr10	22177815	22178015	tested_uncharacterized_CREs	-0.305942	0.000340588	0.00117628	known_repressor	YES
peak903	chr10	22177975	22178175	tested_uncharacterized_CREs	NA	NA	NA	known_repressor	NA
peak904	chr10	22410156	22410356	tested_uncharacterized_CREs	-0.36794	6.61723e-06	3.15463e-05	no_known_repressor	YES
peak905	chr10	22459476	22459676	tested_uncharacterized_CREs	-0.46812	5.41369e-08	3.78644e-07	no_known_repressor	YES
peak906	chr10	22462856	22463056	tested_uncharacterized_CREs	-0.776673	4.47319e-11	5.09451e-10	no_known_repressor	YES
peak907	chr10	23701175	23701375	tested_uncharacterized_CREs	-0.208648	0.00384774	0.0108614	known_repressor	YES
peak908	chr10	23701375	23701575	tested_uncharacterized_CREs	-0.417193	1.30008e-06	7.14996e-06	known_repressor	YES
peak909	chr10	24207866	24208066	tested_uncharacterized_CREs	0.388331	1	1	no_known_repressor	NO
peak910	chr10	25051276	25051476	tested_uncharacterized_CREs	-0.183405	0.00942829	0.0245183	no_known_repressor	YES
peak911	chr10	25452536	25452736	tested_uncharacterized_CREs	-0.0200855	0.398519	0.703464	no_known_repressor	NO
peak912	chr10	25819455	25819655	tested_uncharacterized_CREs	-0.768823	5.65584e-15	1.07357e-13	known_repressor	YES
peak913	chr10	28238696	28238896	tested_uncharacterized_CREs	0.13072	0.924534	1	no_known_repressor	NO
peak914	chr10	29451235	29451435	tested_uncharacterized_CREs	0.35347	1	1	known_repressor	NO
peak915	chr10	30536435	30536635	tested_uncharacterized_CREs	-0.0671261	0.207231	0.397216	known_repressor	NO
peak916	chr10	31235976	31236176	tested_uncharacterized_CREs	-0.505954	5.56153e-09	4.64982e-08	no_known_repressor	YES
peak917	chr10	31293916	31294116	tested_uncharacterized_CREs	-0.0313116	0.338231	0.611064	no_known_repressor	NO
peak918	chr10	31328056	31328256	tested_uncharacterized_CREs	-0.272231	0.0017323	0.00525269	known_repressor	YES
peak919	chr10	31796455	31796655	tested_uncharacterized_CREs	-0.980248	7.85939e-20	2.41869e-18	known_repressor	YES
peak920	chr10	31867916	31868116	tested_uncharacterized_CREs	0.69097	1	1	no_known_repressor	NO
peak921	chr10	32140316	32140516	tested_uncharacterized_CREs	-0.773204	6.37841e-15	1.19815e-13	no_known_repressor	YES
peak922	chr10	32837196	32837396	tested_uncharacterized_CREs	2.05731	1	1	no_known_repressor	NO
peak923	chr10	34338856	34339056	tested_uncharacterized_CREs	0.288362	0.999975	1	no_known_repressor	NO
peak924	chr10	34696266	34696466	tested_uncharacterized_CREs	0.396704	1	1	no_known_repressor	NO
peak925	chr10	34705786	34705986	tested_uncharacterized_CREs	-0.414083	7.1478e-07	4.12224e-06	no_known_repressor	YES
peak926	chr10	35116775	35116975	tested_uncharacterized_CREs	0.292254	0.99999	1	known_repressor	NO
peak927	chr10	35211655	35211855	tested_uncharacterized_CREs	-0.325243	3.40219e-05	0.000144478	known_repressor	YES
peak928	chr10	35248775	35248975	tested_uncharacterized_CREs	-0.147752	0.0339808	0.0786649	known_repressor	NO
peak929	chr10	35270515	35270715	tested_uncharacterized_CREs	-0.546653	7.51681e-10	7.21933e-09	known_repressor	YES
peak930	chr10	35806355	35806555	tested_uncharacterized_CREs	0.0255155	0.630406	1	known_repressor	NO
peak931	chr10	36005076	36005276	tested_uncharacterized_CREs	-0.00745468	0.466759	0.800855	no_known_repressor	NO
peak932	chr10	38314295	38314495	tested_uncharacterized_CREs	0.132652	0.960477	1	known_repressor	NO
peak933	chr10	42876506	42876706	tested_uncharacterized_CREs	0.394779	1	1	no_known_repressor	NO
peak934	chr10	43072696	43072896	tested_uncharacterized_CREs	0.0924806	0.898595	1	no_known_repressor	NO
peak935	chr10	43118015	43118215	tested_uncharacterized_CREs	-0.0231448	0.381159	0.677616	known_repressor	NO
peak936	chr10	44312015	44312215	tested_uncharacterized_CREs	-0.344855	3.58647e-05	0.000151326	known_repressor	YES
peak937	chr10	45248655	45248855	tested_uncharacterized_CREs	-0.335007	2.92876e-05	0.000126377	known_repressor	YES
peak938	chr10	45248815	45249015	tested_uncharacterized_CREs	-0.470615	0.00171847	0.00521527	known_repressor	YES
peak939	chr10	45630095	45630295	tested_uncharacterized_CREs	-0.402626	1.2974e-05	5.90483e-05	known_repressor	YES
peak940	chr10	45825555	45825755	tested_uncharacterized_CREs	0.0227951	0.601544	0.98603	known_repressor	NO
peak941	chr10	46236636	46236836	tested_uncharacterized_CREs	0.366554	0.999999	1	no_known_repressor	NO
peak942	chr10	51816835	51817035	tested_uncharacterized_CREs	-0.195958	0.0293173	0.0688162	known_repressor	NO
peak943	chr10	52593855	52594055	tested_uncharacterized_CREs	0.694539	1	1	known_repressor	NO
peak944	chr10	52609615	52609815	tested_uncharacterized_CREs	-0.357223	1.80654e-05	8.05482e-05	known_repressor	YES
peak945	chr10	57914856	57915056	tested_uncharacterized_CREs	0.316268	0.999998	1	no_known_repressor	NO
peak946	chr10	57915376	57915576	tested_uncharacterized_CREs	0.193983	0.985665	1	no_known_repressor	NO
peak947	chr10	57915616	57915816	tested_uncharacterized_CREs	0.264265	0.999545	1	no_known_repressor	NO
peak948	chr10	60183115	60183315	tested_uncharacterized_CREs	0.560296	1	1	known_repressor	NO
peak949	chr10	61448835	61449035	tested_uncharacterized_CREs	-0.0765599	0.14947	0.297706	known_repressor	NO
peak950	chr10	62609035	62609235	tested_uncharacterized_CREs	-0.0717599	0.171665	0.336354	known_repressor	NO
peak951	chr10	62773235	62773435	tested_uncharacterized_CREs	-0.187264	0.00789363	0.0209339	known_repressor	YES
peak952	chr10	62936795	62936995	tested_uncharacterized_CREs	-0.0842863	0.130369	0.264245	known_repressor	NO
peak953	chr10	62975996	62976196	tested_uncharacterized_CREs	-0.679376	8.28287e-13	1.17454e-11	no_known_repressor	YES
peak954	chr10	63040675	63040875	tested_uncharacterized_CREs	-0.0763156	0.150626	0.299595	known_repressor	NO
peak955	chr10	63102755	63102955	tested_uncharacterized_CREs	-0.119638	0.0670933	0.145362	known_repressor	NO
peak956	chr10	63193495	63193695	tested_uncharacterized_CREs	-0.373375	3.57496e-06	1.79418e-05	known_repressor	YES
peak957	chr10	63252215	63252415	tested_uncharacterized_CREs	-0.466659	5.8603e-08	4.06734e-07	known_repressor	YES
peak958	chr10	63301825	63302025	tested_uncharacterized_CREs	-0.283578	0.000251761	0.000891644	known_repressor	YES
peak959	chr10	64861035	64861235	tested_uncharacterized_CREs	-0.330471	2.83174e-05	0.00012263	known_repressor	YES
peak960	chr10	64874755	64874955	tested_uncharacterized_CREs	-0.133799	0.037237	0.0853639	known_repressor	NO
peak961	chr10	64883895	64884095	tested_uncharacterized_CREs	-0.067091	0.188064	0.364243	known_repressor	NO
peak962	chr10	64952695	64952895	tested_uncharacterized_CREs	0.0584797	0.797289	1	known_repressor	NO
peak963	chr10	64966135	64966335	tested_uncharacterized_CREs	-0.572352	1.7499e-10	1.84749e-09	known_repressor	YES
peak964	chr10	65109856	65110056	tested_uncharacterized_CREs	0.104631	0.930251	1	no_known_repressor	NO
peak965	chr10	65257895	65258095	tested_uncharacterized_CREs	0.554704	1	1	known_repressor	NO
peak966	chr10	65444836	65445036	tested_uncharacterized_CREs	-0.245631	0.00095294	0.00303197	known_repressor	YES
peak967	chr10	65496015	65496215	tested_uncharacterized_CREs	-0.594814	6.57275e-10	6.41487e-09	known_repressor	YES
peak968	chr10	66154696	66154896	tested_uncharacterized_CREs	0.331764	0.999999	1	no_known_repressor	NO
peak969	chr10	66236365	66236565	tested_uncharacterized_CREs	-0.877305	1.96489e-17	4.73669e-16	known_repressor	YES
peak970	chr10	66365695	66365895	tested_uncharacterized_CREs	0.124106	0.956236	1	known_repressor	NO
peak971	chr10	66390395	66390595	tested_uncharacterized_CREs	-0.234687	0.00148149	0.00454566	known_repressor	YES
peak972	chr10	66404455	66404655	tested_uncharacterized_CREs	-0.701245	2.15918e-13	3.36535e-12	known_repressor	YES
peak973	chr10	66459096	66459296	tested_uncharacterized_CREs	0.191221	0.993903	1	no_known_repressor	NO
peak974	chr10	66555776	66555976	tested_uncharacterized_CREs	-0.558811	4.87597e-10	4.87058e-09	no_known_repressor	YES
peak975	chr10	66560456	66560656	tested_uncharacterized_CREs	-0.301843	0.000104573	0.000398455	no_known_repressor	YES
peak976	chr10	66569905	66570105	tested_uncharacterized_CREs	0.312749	0.999999	1	known_repressor	NO
peak977	chr10	66656426	66656626	tested_uncharacterized_CREs	0.294372	0.999973	1	no_known_repressor	NO
peak978	chr10	66668616	66668816	tested_uncharacterized_CREs	-0.591938	3.79384e-09	3.25855e-08	no_known_repressor	YES
peak979	chr10	66777176	66777376	tested_uncharacterized_CREs	0.0415744	0.703677	1	known_repressor	NO
peak980	chr10	66777365	66777565	tested_uncharacterized_CREs	NA	NA	NA	known_repressor	NA
peak981	chr10	67026476	67026676	tested_uncharacterized_CREs	-0.255731	0.000718944	0.00234842	no_known_repressor	YES
peak982	chr10	67030716	67030916	tested_uncharacterized_CREs	-0.272854	0.000361726	0.00124453	no_known_repressor	YES
peak983	chr10	67054196	67054396	tested_uncharacterized_CREs	0.0449736	0.734513	1	no_known_repressor	NO
peak984	chr10	67326696	67326896	tested_uncharacterized_CREs	-0.30323	0.000106132	0.000403761	no_known_repressor	YES
peak985	chr10	69812275	69812475	tested_uncharacterized_CREs	-0.394196	2.17003e-06	1.14136e-05	known_repressor	YES
peak986	chr10	69853686	69853886	tested_uncharacterized_CREs	0.147314	0.980797	1	known_repressor	NO
peak987	chr10	69932866	69933066	tested_uncharacterized_CREs	-0.142207	0.0312504	0.0730456	known_repressor	NO
peak988	chr10	69998955	69999155	tested_uncharacterized_CREs	-0.0679442	0.185373	0.359558	known_repressor	NO
peak989	chr10	70060315	70060515	tested_uncharacterized_CREs	-0.390042	1.56256e-06	8.42686e-06	known_repressor	YES
peak990	chr10	70060495	70060695	tested_uncharacterized_CREs	-0.237449	0.00436157	0.0122117	known_repressor	YES
peak991	chr10	70074155	70074355	tested_uncharacterized_CREs	-0.285139	0.000219224	0.000785256	known_repressor	YES
peak992	chr10	70114335	70114535	tested_uncharacterized_CREs	-0.351206	7.53407e-05	0.000296343	known_repressor	YES
peak993	chr10	70160916	70161116	tested_uncharacterized_CREs	NA	NA	NA	no_known_repressor	NA
peak994	chr10	70162066	70162266	tested_uncharacterized_CREs	-0.397127	2.77064e-06	1.42209e-05	no_known_repressor	YES
peak995	chr10	70188556	70188756	tested_uncharacterized_CREs	0.165926	0.99213	1	no_known_repressor	NO
peak996	chr10	70222346	70222546	tested_uncharacterized_CREs	NA	NA	NA	no_known_repressor	NA
peak997	chr10	70234096	70234296	tested_uncharacterized_CREs	-0.275747	0.000541449	0.00180533	no_known_repressor	YES
peak998	chr10	70373176	70373376	tested_uncharacterized_CREs	0.189346	0.993339	1	no_known_repressor	NO
peak999	chr10	70388376	70388576	tested_uncharacterized_CREs	-0.771747	5.7483e-09	4.79489e-08	no_known_repressor	YES
peak1000	chr10	70565245	70565445	tested_uncharacterized_CREs	0.517736	1	1	known_repressor	NO
peak1001	chr10	70582415	70582615	tested_uncharacterized_CREs	0.29938	0.999992	1	known_repressor	NO
peak1002	chr10	70636375	70636575	tested_uncharacterized_CREs	-0.241341	0.00153199	0.00469067	known_repressor	YES
peak1003	chr10	70710735	70710935	tested_uncharacterized_CREs	0.0766748	0.861019	1	known_repressor	NO
peak1004	chr10	70711275	70711475	tested_uncharacterized_CREs	0.258847	0.999947	1	known_repressor	NO
peak1005	chr10	70808716	70808916	tested_uncharacterized_CREs	-0.255439	0.000701552	0.00229784	no_known_repressor	YES
peak1006	chr10	71248715	71248915	tested_uncharacterized_CREs	-0.375919	3.35391e-06	1.69264e-05	known_repressor	YES
peak1007	chr10	71754056	71754256	tested_uncharacterized_CREs	-0.0138735	0.430954	0.751364	no_known_repressor	NO
peak1008	chr10	72067275	72067475	tested_uncharacterized_CREs	-0.11298	0.0668334	0.144929	known_repressor	NO
peak1009	chr10	74890436	74890636	tested_uncharacterized_CREs	-0.132624	0.0444583	0.100131	no_known_repressor	NO
peak1010	chr10	75238415	75238615	tested_uncharacterized_CREs	-0.200807	0.0167679	0.0410374	known_repressor	YES
peak1011	chr10	75239975	75240175	tested_uncharacterized_CREs	-1.37271	2.052e-22	7.97854e-21	known_repressor	YES
peak1012	chr10	75308796	75308996	tested_uncharacterized_CREs	-0.925646	3.64086e-18	9.47147e-17	no_known_repressor	YES
peak1013	chr10	75589635	75589835	tested_uncharacterized_CREs	-0.663875	3.62522e-12	4.72389e-11	known_repressor	YES
peak1014	chr10	75944655	75944855	tested_uncharacterized_CREs	-0.090036	0.114719	0.235161	known_repressor	NO
peak1015	chr10	76049735	76049935	tested_uncharacterized_CREs	0.00708943	0.532954	0.893238	known_repressor	NO
peak1016	chr10	76418435	76418635	tested_uncharacterized_CREs	-0.0129633	0.429093	0.748842	known_repressor	NO
peak1017	chr10	76547275	76547475	tested_uncharacterized_CREs	-0.183656	0.0159092	0.0392146	known_repressor	YES
peak1018	chr10	76666415	76666615	tested_uncharacterized_CREs	-0.0556978	0.2371	0.448523	known_repressor	NO
peak1019	chr10	76667075	76667275	tested_uncharacterized_CREs	-0.385143	2.30381e-06	1.20384e-05	known_repressor	YES
peak1020	chr10	76701475	76701675	tested_uncharacterized_CREs	NA	NA	NA	known_repressor	NA
peak1021	chr10	76903035	76903235	tested_uncharacterized_CREs	0.0911755	0.897045	1	known_repressor	NO
peak1022	chr10	76926795	76926995	tested_uncharacterized_CREs	-0.0987776	0.0980326	0.204357	known_repressor	NO
peak1023	chr10	76930055	76930255	tested_uncharacterized_CREs	0.052947	0.75826	1	known_repressor	NO
peak1024	chr10	76953628	76953828	tested_uncharacterized_CREs	-0.924099	2.22471e-18	5.91512e-17	known_repressor	YES
peak1025	chr10	80305575	80305775	tested_uncharacterized_CREs	-2.66981	9.89056e-43	1.25489e-40	known_repressor	YES
peak1026	chr10	82108195	82108395	tested_uncharacterized_CREs	-0.173448	0.0139979	0.0349562	known_repressor	YES
peak1027	chr10	82346436	82346636	tested_uncharacterized_CREs	-0.381711	2.4264e-06	1.26152e-05	no_known_repressor	YES
peak1028	chr10	82377635	82377835	tested_uncharacterized_CREs	0.111826	0.944568	1	known_repressor	NO
peak1029	chr10	82467235	82467435	tested_uncharacterized_CREs	0.0561572	0.7357	1	known_repressor	NO
peak1030	chr10	82498475	82498675	tested_uncharacterized_CREs	0.123508	0.962845	1	known_repressor	NO
peak1031	chr10	82655375	82655575	tested_uncharacterized_CREs	-0.276539	0.000305957	0.00106533	known_repressor	YES
peak1032	chr10	82707036	82707236	tested_uncharacterized_CREs	0.191922	0.997243	1	no_known_repressor	NO
peak1033	chr10	82727196	82727396	tested_uncharacterized_CREs	0.613682	1	1	known_repressor	NO
peak1034	chr10	83738086	83738286	tested_uncharacterized_CREs	-1.18875	6.54205e-24	2.85013e-22	known_repressor	YES
peak1035	chr10	84318116	84318316	tested_uncharacterized_CREs	0.40803	1	1	no_known_repressor	NO
peak1036	chr10	85668785	85668985	tested_uncharacterized_CREs	0.716222	1	1	known_repressor	NO
peak1037	chr10	85918395	85918595	tested_uncharacterized_CREs	0.58401	1	1	known_repressor	NO
peak1038	chr10	86095495	86095695	tested_uncharacterized_CREs	-0.029731	0.346279	0.623423	known_repressor	NO
peak1039	chr10	86272235	86272435	tested_uncharacterized_CREs	-0.343128	1.95426e-05	8.67069e-05	known_repressor	YES
peak1040	chr10	86704036	86704236	tested_uncharacterized_CREs	-0.0428524	0.282297	0.522675	no_known_repressor	NO
peak1041	chr10	87304766	87304966	tested_uncharacterized_CREs	0.369764	1	1	no_known_repressor	NO
peak1042	chr10	87412336	87412536	tested_uncharacterized_CREs	0.0693031	0.834154	1	no_known_repressor	NO
peak1043	chr10	88772055	88772255	tested_uncharacterized_CREs	-0.390402	0.00155371	0.00474911	known_repressor	YES
peak1044	chr10	88892026	88892226	tested_uncharacterized_CREs	0.430326	1	1	no_known_repressor	NO
peak1045	chr10	89133956	89134156	tested_uncharacterized_CREs	0.00322494	0.515975	0.869416	no_known_repressor	NO
peak1046	chr10	89156046	89156246	tested_uncharacterized_CREs	0.244151	0.999827	1	no_known_repressor	NO
peak1047	chr10	89176695	89176895	tested_uncharacterized_CREs	-0.39311	1.31145e-06	7.19608e-06	known_repressor	YES
peak1048	chr10	93195076	93195276	tested_uncharacterized_CREs	-0.216934	0.0042671	0.0119565	no_known_repressor	YES
peak1049	chr10	94020756	94020956	tested_uncharacterized_CREs	0.0338171	0.678468	1	no_known_repressor	NO
peak1050	chr10	96137256	96137456	tested_uncharacterized_CREs	-0.157918	0.0192007	0.0465035	no_known_repressor	YES
peak1051	chr10	96309116	96309316	tested_uncharacterized_CREs	0.687177	1	1	no_known_repressor	NO
peak1052	chr10	96342998	96343198	tested_uncharacterized_CREs	-0.25385	0.00119907	0.00373939	no_known_repressor	YES
peak1053	chr10	96411296	96411496	tested_uncharacterized_CREs	0.634821	1	1	no_known_repressor	NO
peak1054	chr10	97235756	97235956	tested_uncharacterized_CREs	0.208541	0.998695	1	no_known_repressor	NO
peak1055	chr10	97330716	97330916	tested_uncharacterized_CREs	-0.0796669	0.142835	0.286224	no_known_repressor	NO
peak1056	chr10	97492796	97492996	tested_uncharacterized_CREs	-0.674157	1.57951e-12	2.14945e-11	no_known_repressor	YES
peak1057	chr10	97573176	97573376	tested_uncharacterized_CREs	0.148196	0.972406	1	no_known_repressor	NO
peak1058	chr10	97621296	97621496	tested_uncharacterized_CREs	0.46626	1	1	no_known_repressor	NO
peak1059	chr10	97655936	97656136	tested_uncharacterized_CREs	-0.209269	0.0066578	0.0179394	no_known_repressor	YES
peak1060	chr10	98849416	98849616	tested_uncharacterized_CREs	0.118239	0.947253	1	no_known_repressor	NO
peak1061	chr10	98887375	98887575	tested_uncharacterized_CREs	-0.171736	0.0141182	0.0351957	known_repressor	YES
peak1062	chr10	99239756	99239956	tested_uncharacterized_CREs	0.376718	1	1	known_repressor	NO
peak1063	chr10	99729396	99729596	tested_uncharacterized_CREs	0.810242	1	1	no_known_repressor	NO
peak1064	chr10	100168975	100169175	tested_uncharacterized_CREs	-0.439579	1.27568e-07	8.334e-07	known_repressor	YES
peak1065	chr10	100634106	100634306	tested_uncharacterized_CREs	-0.303007	0.000123095	0.000463657	no_known_repressor	YES
peak1066	chr10	100723516	100723716	tested_uncharacterized_CREs	-0.166374	0.0223982	0.0536192	no_known_repressor	NO
peak1067	chr10	101520956	101521156	tested_uncharacterized_CREs	-0.434487	1.95892e-06	1.03863e-05	no_known_repressor	YES
peak1068	chr10	101787966	101788166	tested_uncharacterized_CREs	1.47135	1	1	no_known_repressor	NO
peak1069	chr10	102067476	102067676	tested_uncharacterized_CREs	-0.094499	0.105091	0.217458	no_known_repressor	NO
peak1070	chr10	102266336	102266536	tested_uncharacterized_CREs	-0.507734	3.62852e-09	3.14269e-08	no_known_repressor	YES
peak1071	chr10	102360056	102360256	tested_uncharacterized_CREs	0.0082299	0.542486	0.908161	no_known_repressor	NO
peak1072	chr10	102378555	102378755	tested_uncharacterized_CREs	-0.0275083	0.356305	0.638453	known_repressor	NO
peak1073	chr10	102440415	102440615	tested_uncharacterized_CREs	-0.061033	0.210322	0.402394	known_repressor	NO
peak1074	chr10	102588575	102588775	tested_uncharacterized_CREs	1.02907	1	1	known_repressor	NO
peak1075	chr10	102840816	102841016	tested_uncharacterized_CREs	-1.05954	6.42526e-21	2.23401e-19	known_repressor	YES
peak1076	chr10	102849795	102849995	tested_uncharacterized_CREs	0.237303	0.99909	1	known_repressor	NO
peak1077	chr10	103017895	103018095	tested_uncharacterized_CREs	-0.135551	0.0496783	0.111127	known_repressor	NO
peak1078	chr10	103018055	103018255	tested_uncharacterized_CREs	-2.4639	1.80509e-16	4.01674e-15	known_repressor	YES
peak1079	chr10	104051236	104051436	tested_uncharacterized_CREs	0.0934701	0.903454	1	no_known_repressor	NO
peak1080	chr10	104121596	104121796	tested_uncharacterized_CREs	-1.54818	8.32214e-30	6.76244e-28	known_repressor	YES
peak1081	chr10	104693816	104694016	tested_uncharacterized_CREs	0.111501	0.940516	1	no_known_repressor	NO
peak1082	chr10	104732496	104732696	tested_uncharacterized_CREs	-0.504399	1.45134e-08	1.12258e-07	no_known_repressor	YES
peak1083	chr10	104892675	104892875	tested_uncharacterized_CREs	0.0115227	0.562152	0.935024	known_repressor	NO
peak1084	chr10	104992096	104992296	tested_uncharacterized_CREs	-0.138482	0.0717417	0.154003	no_known_repressor	NO
peak1085	chr10	108748036	108748236	tested_uncharacterized_CREs	0.0697026	0.828481	1	no_known_repressor	NO
peak1086	chr10	113748356	113748556	tested_uncharacterized_CREs	0.357658	0.999999	1	known_repressor	NO
peak1087	chr10	113835056	113835256	tested_uncharacterized_CREs	-0.211271	0.00310053	0.00894416	no_known_repressor	YES
peak1088	chr10	113963226	113963426	tested_uncharacterized_CREs	0.13817	0.977745	1	no_known_repressor	NO
peak1089	chr10	114088765	114088965	tested_uncharacterized_CREs	0.296826	0.998969	1	known_repressor	NO
peak1090	chr10	114362956	114363156	tested_uncharacterized_CREs	-0.064961	0.205638	0.394475	no_known_repressor	NO
peak1091	chr10	114663916	114664116	tested_uncharacterized_CREs	-0.097935	0.102399	0.212374	no_known_repressor	NO
peak1092	chr10	114668816	114669016	tested_uncharacterized_CREs	-0.158519	0.0316995	0.0739519	no_known_repressor	NO
peak1093	chr10	114675366	114675566	tested_uncharacterized_CREs	-0.193314	0.0133234	0.0334218	no_known_repressor	YES
peak1094	chr10	115299616	115299816	tested_uncharacterized_CREs	-0.00710052	0.46179	0.79497	no_known_repressor	NO
peak1095	chr10	115336716	115336916	tested_uncharacterized_CREs	-0.494093	1.00277e-08	7.97802e-08	known_repressor	YES
peak1096	chr10	116024716	116024916	tested_uncharacterized_CREs	-0.181973	0.0159593	0.0392845	no_known_repressor	YES
peak1097	chr10	116031516	116031716	tested_uncharacterized_CREs	-0.195007	0.00594162	0.0161359	no_known_repressor	YES
peak1098	chr10	116359876	116360076	tested_uncharacterized_CREs	-0.151281	0.0238093	0.0566785	no_known_repressor	NO
peak1099	chr10	116507956	116508156	tested_uncharacterized_CREs	0.188409	0.997008	1	no_known_repressor	NO
peak1100	chr10	116508836	116509036	tested_uncharacterized_CREs	0.094457	0.903666	1	no_known_repressor	NO
peak1101	chr10	116509336	116509536	tested_uncharacterized_CREs	0.279934	0.999989	1	no_known_repressor	NO
peak1102	chr10	116726866	116727066	tested_uncharacterized_CREs	-0.320829	4.56575e-05	0.000187611	no_known_repressor	YES
peak1103	chr10	118229696	118229896	tested_uncharacterized_CREs	1.79241	1	1	no_known_repressor	NO
peak1104	chr10	118946956	118947156	tested_uncharacterized_CREs	-0.0800024	0.145891	0.29138	no_known_repressor	NO
peak1105	chr10	119656116	119656316	tested_uncharacterized_CREs	0.171697	0.988935	1	no_known_repressor	NO
peak1106	chr10	120121696	120121896	tested_uncharacterized_CREs	0.443154	1	1	no_known_repressor	NO
peak1107	chr10	120364856	120365056	tested_uncharacterized_CREs	0.462729	1	1	no_known_repressor	NO
peak1108	chr10	120528956	120529156	tested_uncharacterized_CREs	0.295797	0.999994	1	no_known_repressor	NO
peak1109	chr10	120991896	120992096	tested_uncharacterized_CREs	0.630643	1	1	known_repressor	NO
peak1110	chr10	120993356	120993556	tested_uncharacterized_CREs	0.266271	0.999868	1	no_known_repressor	NO
peak1111	chr10	120994876	120995076	tested_uncharacterized_CREs	0.157464	0.987684	1	no_known_repressor	NO
peak1112	chr10	121393736	121393936	tested_uncharacterized_CREs	-0.604141	4.22601e-11	4.8435e-10	no_known_repressor	YES
peak1113	chr10	121489976	121490176	tested_uncharacterized_CREs	0.344386	0.999987	1	no_known_repressor	NO
peak1114	chr10	121567525	121567725	tested_uncharacterized_CREs	0.309489	0.999931	1	known_repressor	NO
peak1115	chr10	121707016	121707216	tested_uncharacterized_CREs	-0.143014	0.0293375	0.0688412	no_known_repressor	NO
peak1116	chr10	123063596	123063796	tested_uncharacterized_CREs	-1.64731	6.8062e-21	2.32181e-19	no_known_repressor	YES
peak1117	chr10	123142196	123142396	tested_uncharacterized_CREs	-0.190155	0.00801613	0.0212164	no_known_repressor	YES
peak1118	chr10	123174456	123174656	tested_uncharacterized_CREs	-0.194882	0.00655775	0.017683	no_known_repressor	YES
peak1119	chr10	123221896	123222096	tested_uncharacterized_CREs	-0.132406	0.109388	0.225319	no_known_repressor	NO
peak1120	chr10	123829415	123829615	tested_uncharacterized_CREs	-0.199401	0.00821977	0.0216838	known_repressor	YES
peak1121	chr10	123930355	123930555	tested_uncharacterized_CREs	-0.141319	0.0366754	0.0841487	known_repressor	NO
peak1122	chr10	124384176	124384376	tested_uncharacterized_CREs	0.36127	1	1	no_known_repressor	NO
peak1123	chr10	124626646	124626846	tested_uncharacterized_CREs	0.378688	0.999999	1	no_known_repressor	NO
peak1124	chr10	125661236	125661436	tested_uncharacterized_CREs	0.698374	1	1	no_known_repressor	NO
peak1125	chr10	126258475	126258675	tested_uncharacterized_CREs	0.331738	0.999999	1	known_repressor	NO
peak1126	chr10	127100376	127100576	tested_uncharacterized_CREs	-0.305128	0.000280606	0.000984161	no_known_repressor	YES
peak1127	chr10	130868556	130868756	tested_uncharacterized_CREs	-0.166793	0.0266307	0.0629184	no_known_repressor	NO
peak1128	chr10	131164240	131164440	tested_uncharacterized_CREs	0.910015	1	1	no_known_repressor	NO
peak1129	chr10	131289596	131289796	tested_uncharacterized_CREs	-0.397629	1.44664e-06	7.84856e-06	no_known_repressor	YES
peak1130	chr10	132722476	132722676	tested_uncharacterized_CREs	-1.02169	7.36014e-21	2.49899e-19	known_repressor	YES
peak1131	chr10	134072906	134073106	tested_uncharacterized_CREs	0.942009	1	1	known_repressor	NO
peak1132	chr10	134314655	134314855	tested_uncharacterized_CREs	-0.0736209	0.171483	0.336104	known_repressor	NO
peak1133	chr10	134802580	134802780	tested_uncharacterized_CREs	NA	NA	NA	no_known_repressor	NA
peak1134	chr10	134893656	134893856	tested_uncharacterized_CREs	-0.382545	3.19303e-06	1.61935e-05	known_repressor	YES
peak1135	chr10	135075335	135075535	tested_uncharacterized_CREs	0.979291	1	1	known_repressor	NO
peak1136	chr10	135104580	135104780	tested_uncharacterized_CREs	0.000448949	0.502483	0.850645	no_known_repressor	NO
peak1137	chr10	135258896	135259096	tested_uncharacterized_CREs	-0.155537	0.0260993	0.0617032	no_known_repressor	NO
peak1138	chr10	135261735	135261935	tested_uncharacterized_CREs	-0.761774	1.09983e-14	1.97369e-13	known_repressor	YES
peak1139	chr10	135463175	135463375	tested_uncharacterized_CREs	-0.473697	3.90874e-08	2.79328e-07	known_repressor	YES
peak1140	chr10	135521695	135521895	tested_uncharacterized_CREs	-0.340037	0.000130226	0.000488483	known_repressor	YES
peak1141	chr11	110836	111036	tested_uncharacterized_CREs	-0.230386	0.00154129	0.00471516	no_known_repressor	YES
peak1142	chr11	175435	175635	tested_uncharacterized_CREs	0.36557	0.870921	1	known_repressor	NO
peak1143	chr11	175735	175935	tested_uncharacterized_CREs	-0.0387863	0.381756	0.67851	known_repressor	NO
peak1144	chr11	175895	176095	tested_uncharacterized_CREs	NA	NA	NA	known_repressor	NA
peak1145	chr11	492756	492956	tested_uncharacterized_CREs	-0.199517	0.00630235	0.0170451	no_known_repressor	YES
peak1146	chr11	511746	511946	tested_uncharacterized_CREs	0.162429	0.984285	1	no_known_repressor	NO
peak1147	chr11	517836	518036	tested_uncharacterized_CREs	0.00832542	0.545815	0.912468	no_known_repressor	NO
peak1148	chr11	548816	549016	tested_uncharacterized_CREs	-0.498572	1.14381e-07	7.54058e-07	no_known_repressor	YES
peak1149	chr11	563856	564056	tested_uncharacterized_CREs	0.00776577	0.542798	0.908474	no_known_repressor	NO
peak1150	chr11	564096	564296	tested_uncharacterized_CREs	-0.0321349	0.336383	0.608637	no_known_repressor	NO
peak1151	chr11	766856	767056	tested_uncharacterized_CREs	0.0343916	0.670465	1	no_known_repressor	NO
peak1152	chr11	865496	865696	tested_uncharacterized_CREs	0.429182	1	1	no_known_repressor	NO
peak1153	chr11	865676	865876	tested_uncharacterized_CREs	NA	NA	NA	no_known_repressor	NA
peak1154	chr11	865836	866036	tested_uncharacterized_CREs	NA	NA	NA	no_known_repressor	NA
peak1155	chr11	957200	957400	tested_uncharacterized_CREs	-0.0729324	0.16709	0.328457	no_known_repressor	NO
peak1156	chr11	965275	965475	tested_uncharacterized_CREs	-0.0602739	0.211238	0.403932	known_repressor	NO
peak1157	chr11	965455	965655	tested_uncharacterized_CREs	NA	NA	NA	known_repressor	NA
peak1158	chr11	1072215	1072415	tested_uncharacterized_CREs	0.757923	1	1	known_repressor	NO
peak1159	chr11	1357855	1358055	tested_uncharacterized_CREs	NA	NA	NA	known_repressor	NA
peak1160	chr11	1421335	1421535	tested_uncharacterized_CREs	-0.248453	0.000943441	0.00300969	known_repressor	YES
peak1161	chr11	2118555	2118755	tested_uncharacterized_CREs	-0.205609	0.00728422	0.0194965	known_repressor	YES
peak1162	chr11	2339755	2339955	tested_uncharacterized_CREs	-0.0973428	0.113265	0.232576	known_repressor	NO
peak1163	chr11	2550036	2550236	tested_uncharacterized_CREs	-0.461573	4.58808e-08	3.24907e-07	known_repressor	YES
peak1164	chr11	2574545	2574745	tested_uncharacterized_CREs	0.287694	0.999992	1	known_repressor	NO
peak1165	chr11	2987556	2987756	tested_uncharacterized_CREs	-0.223306	0.00281744	0.0081929	no_known_repressor	YES
peak1166	chr11	3019446	3019646	tested_uncharacterized_CREs	-0.000278369	0.498475	0.844747	no_known_repressor	NO
peak1167	chr11	3090555	3090755	tested_uncharacterized_CREs	NA	NA	NA	known_repressor	NA
peak1168	chr11	3090806	3091006	tested_uncharacterized_CREs	0.283555	0.999397	1	known_repressor	NO
peak1169	chr11	3094295	3094495	tested_uncharacterized_CREs	-0.289133	0.000236389	0.00084008	known_repressor	YES
peak1170	chr11	3102656	3102856	tested_uncharacterized_CREs	-0.0709961	0.177921	0.347482	no_known_repressor	NO
peak1171	chr11	3319156	3319356	tested_uncharacterized_CREs	2.15984	1	1	no_known_repressor	NO
peak1172	chr11	3448786	3448986	tested_uncharacterized_CREs	-0.515255	3.13945e-09	2.73548e-08	no_known_repressor	YES
peak1173	chr11	3468396	3468596	tested_uncharacterized_CREs	0.259477	0.999485	1	no_known_repressor	NO
peak1174	chr11	3541176	3541376	tested_uncharacterized_CREs	0.167672	0.856123	1	no_known_repressor	NO
peak1175	chr11	3597556	3597756	tested_uncharacterized_CREs	-0.11031	0.0877883	0.184667	no_known_repressor	NO
peak1176	chr11	3670636	3670836	tested_uncharacterized_CREs	-0.0644306	0.195754	0.377719	no_known_repressor	NO
peak1177	chr11	3732056	3732256	tested_uncharacterized_CREs	-0.0825234	0.181627	0.353574	no_known_repressor	NO
peak1178	chr11	3757096	3757296	tested_uncharacterized_CREs	-0.208267	0.00596085	0.016182	no_known_repressor	YES
peak1179	chr11	3766476	3766676	tested_uncharacterized_CREs	-0.298785	0.000162321	0.000598932	no_known_repressor	YES
peak1180	chr11	3769016	3769216	tested_uncharacterized_CREs	0.0322463	0.668755	1	no_known_repressor	NO
peak1181	chr11	5655436	5655636	tested_uncharacterized_CREs	0.211719	0.998784	1	no_known_repressor	NO
peak1182	chr11	5755395	5755595	tested_uncharacterized_CREs	-0.772632	0.000607109	0.00200485	known_repressor	YES
peak1183	chr11	5944375	5944575	tested_uncharacterized_CREs	0.315347	0.999996	1	known_repressor	NO
peak1184	chr11	6196735	6196935	tested_uncharacterized_CREs	0.00434512	0.517873	0.872208	known_repressor	NO
peak1185	chr11	6222835	6223035	tested_uncharacterized_CREs	-0.317655	0.00010679	0.000405834	known_repressor	YES
peak1186	chr11	6269395	6269595	tested_uncharacterized_CREs	-0.50645	7.26488e-07	4.18309e-06	known_repressor	YES
peak1187	chr11	6754335	6754535	tested_uncharacterized_CREs	-0.0843499	0.137457	0.276982	known_repressor	NO
peak1188	chr11	6755015	6755215	tested_uncharacterized_CREs	-0.024465	0.372596	0.663861	known_repressor	NO
peak1189	chr11	6983996	6984196	tested_uncharacterized_CREs	0.402653	1	1	no_known_repressor	NO
peak1190	chr11	7542815	7543015	tested_uncharacterized_CREs	-0.22353	0.00221817	0.00657721	known_repressor	YES
peak1191	chr11	8294956	8295156	tested_uncharacterized_CREs	-0.884942	9.31373e-12	1.15933e-10	no_known_repressor	YES
peak1192	chr11	9295256	9295456	tested_uncharacterized_CREs	-0.560975	2.0906e-10	2.18802e-09	no_known_repressor	YES
peak1193	chr11	9644016	9644216	tested_uncharacterized_CREs	0.309675	0.999852	1	no_known_repressor	NO
peak1194	chr11	9881436	9881636	tested_uncharacterized_CREs	-0.125793	0.0576929	0.127206	no_known_repressor	NO
peak1195	chr11	10639065	10639265	tested_uncharacterized_CREs	-0.24283	0.0011877	0.00371083	known_repressor	YES
peak1196	chr11	10744075	10744275	tested_uncharacterized_CREs	NA	NA	NA	known_repressor	NA
peak1197	chr11	10871416	10871616	tested_uncharacterized_CREs	-0.444116	2.34603e-07	1.46011e-06	no_known_repressor	YES
peak1198	chr11	11061196	11061396	tested_uncharacterized_CREs	-0.0593666	0.213208	0.407269	no_known_repressor	NO
peak1199	chr11	11369936	11370136	tested_uncharacterized_CREs	0.307372	0.999761	1	no_known_repressor	NO
peak1200	chr11	13574446	13574646	tested_uncharacterized_CREs	0.091824	0.901936	1	no_known_repressor	NO
peak1201	chr11	13789105	13789305	tested_uncharacterized_CREs	0.301465	0.999997	1	known_repressor	NO
peak1202	chr11	13913576	13913776	tested_uncharacterized_CREs	1.51059	0.999991	1	no_known_repressor	NO
peak1203	chr11	14100596	14100796	tested_uncharacterized_CREs	0.0239	0.631766	1	no_known_repressor	NO
peak1204	chr11	14112236	14112436	tested_uncharacterized_CREs	NA	NA	NA	no_known_repressor	NA
peak1205	chr11	14112396	14112596	tested_uncharacterized_CREs	NA	NA	NA	no_known_repressor	NA
peak1206	chr11	14494776	14494976	tested_uncharacterized_CREs	0.183601	0.9962	1	no_known_repressor	NO
peak1207	chr11	14877586	14877786	tested_uncharacterized_CREs	-0.210493	0.00386899	0.0109043	known_repressor	YES
peak1208	chr11	15080796	15080996	tested_uncharacterized_CREs	0.0891668	0.884526	1	no_known_repressor	NO
peak1209	chr11	15270376	15270576	tested_uncharacterized_CREs	0.227545	0.997893	1	no_known_repressor	NO
peak1210	chr11	15607655	15607855	tested_uncharacterized_CREs	-0.217775	0.00288997	0.00838693	known_repressor	YES
peak1211	chr11	15821655	15821855	tested_uncharacterized_CREs	-0.100886	0.144957	0.289914	known_repressor	NO
peak1212	chr11	15995615	15995815	tested_uncharacterized_CREs	-0.326024	0.000141003	0.000525093	known_repressor	YES
peak1213	chr11	16120475	16120675	tested_uncharacterized_CREs	-0.435373	2.13986e-07	1.34686e-06	known_repressor	YES
peak1214	chr11	16169176	16169376	tested_uncharacterized_CREs	-0.472155	3.13815e-08	2.29012e-07	no_known_repressor	YES
peak1215	chr11	16245215	16245415	tested_uncharacterized_CREs	-0.0291085	0.366147	0.653821	known_repressor	NO
peak1216	chr11	16505096	16505296	tested_uncharacterized_CREs	0.2061	0.960092	1	no_known_repressor	NO
peak1217	chr11	16510196	16510396	tested_uncharacterized_CREs	-0.0852279	0.133159	0.269174	no_known_repressor	NO
peak1218	chr11	16621835	16622035	tested_uncharacterized_CREs	-0.30369	0.0001623	0.000598932	known_repressor	YES
peak1219	chr11	16749435	16749635	tested_uncharacterized_CREs	-0.876274	5.96103e-07	3.47943e-06	known_repressor	YES
peak1220	chr11	17393265	17393465	tested_uncharacterized_CREs	-0.938096	4.74327e-19	1.36124e-17	known_repressor	YES
peak1221	chr11	17393435	17393635	tested_uncharacterized_CREs	NA	NA	NA	known_repressor	NA
peak1222	chr11	17628120	17628320	tested_uncharacterized_CREs	-0.10149	0.0851112	0.179715	known_repressor	NO
peak1223	chr11	18299060	18299260	tested_uncharacterized_CREs	-0.298923	0.000196964	0.000714668	no_known_repressor	YES
peak1224	chr11	18411725	18411925	tested_uncharacterized_CREs	0.281036	0.999977	1	known_repressor	NO
peak1225	chr11	18555476	18555676	tested_uncharacterized_CREs	0.112727	0.948631	1	no_known_repressor	NO
peak1226	chr11	18617016	18617216	tested_uncharacterized_CREs	0.267217	0.999929	1	no_known_repressor	NO
peak1227	chr11	18634015	18634215	tested_uncharacterized_CREs	0.227582	0.999661	1	known_repressor	NO
peak1228	chr11	18688575	18688775	tested_uncharacterized_CREs	-0.258623	0.001624	0.00494725	known_repressor	YES
peak1229	chr11	18705995	18706195	tested_uncharacterized_CREs	-0.108208	0.0772057	0.164414	known_repressor	NO
peak1230	chr11	18906516	18906716	tested_uncharacterized_CREs	0.736171	1	1	no_known_repressor	NO
peak1231	chr11	19453935	19454135	tested_uncharacterized_CREs	-0.471141	3.55765e-06	1.78797e-05	known_repressor	YES
peak1232	chr11	20406456	20406656	tested_uncharacterized_CREs	-0.222493	0.00236739	0.00697108	no_known_repressor	YES
peak1233	chr11	22578016	22578216	tested_uncharacterized_CREs	0.510841	0.87922	1	no_known_repressor	NO
peak1234	chr11	22785936	22786136	tested_uncharacterized_CREs	0.258724	0.999482	1	no_known_repressor	NO
peak1235	chr11	26998006	26998206	tested_uncharacterized_CREs	0.207511	0.994452	1	no_known_repressor	NO
peak1236	chr11	28191466	28191666	tested_uncharacterized_CREs	-0.34218	2.33557e-05	0.00010268	no_known_repressor	YES
peak1237	chr11	31435995	31436195	tested_uncharacterized_CREs	-0.370116	6.6919e-06	3.18813e-05	known_repressor	YES
peak1238	chr11	31463726	31463926	tested_uncharacterized_CREs	-0.366444	5.54233e-06	2.68287e-05	no_known_repressor	YES
peak1239	chr11	31465426	31465626	tested_uncharacterized_CREs	0.171035	0.99398	1	no_known_repressor	NO
peak1240	chr11	31506916	31507116	tested_uncharacterized_CREs	-0.526078	1.66637e-08	1.27796e-07	no_known_repressor	YES
peak1241	chr11	31667415	31667615	tested_uncharacterized_CREs	-1.99973	1.09143e-20	3.68841e-19	known_repressor	YES
peak1242	chr11	32234856	32235056	tested_uncharacterized_CREs	-0.0306007	0.340118	0.614165	no_known_repressor	NO
peak1243	chr11	32507375	32507575	tested_uncharacterized_CREs	-0.443195	1.86706e-07	1.18966e-06	known_repressor	YES
peak1244	chr11	32552275	32552475	tested_uncharacterized_CREs	-0.341069	2.7069e-05	0.000117787	known_repressor	YES
peak1245	chr11	32574776	32574976	tested_uncharacterized_CREs	0.480016	0.999932	1	known_repressor	NO
peak1246	chr11	32596055	32596255	tested_uncharacterized_CREs	-0.310122	7.76309e-05	0.000304461	known_repressor	YES
peak1247	chr11	32598095	32598295	tested_uncharacterized_CREs	-0.00956486	0.450305	0.778107	known_repressor	NO
peak1248	chr11	32652555	32652755	tested_uncharacterized_CREs	-0.152255	0.10483	0.216981	known_repressor	NO
peak1249	chr11	33634996	33635196	tested_uncharacterized_CREs	0.215027	0.998146	1	known_repressor	NO
peak1250	chr11	34108556	34108756	tested_uncharacterized_CREs	0.191472	0.993649	1	no_known_repressor	NO
peak1251	chr11	34350935	34351135	tested_uncharacterized_CREs	-0.247251	0.000908184	0.00290748	known_repressor	YES
peak1252	chr11	34433416	34433616	tested_uncharacterized_CREs	-0.288506	0.000334575	0.00115662	no_known_repressor	YES
peak1253	chr11	37354196	37354396	tested_uncharacterized_CREs	0.25715	0.999809	1	no_known_repressor	NO
peak1254	chr11	37880826	37881026	tested_uncharacterized_CREs	0.430276	1	1	no_known_repressor	NO
peak1255	chr11	37927716	37927916	tested_uncharacterized_CREs	0.0443474	0.731918	1	no_known_repressor	NO
peak1256	chr11	37989776	37989976	tested_uncharacterized_CREs	0.502402	1	1	no_known_repressor	NO
peak1257	chr11	37990996	37991196	tested_uncharacterized_CREs	0.160093	0.990283	1	no_known_repressor	NO
peak1258	chr11	38082586	38082786	tested_uncharacterized_CREs	1.04759	1	1	no_known_repressor	NO
peak1259	chr11	38447136	38447336	tested_uncharacterized_CREs	-0.478599	1.85681e-08	1.41204e-07	no_known_repressor	YES
peak1260	chr11	38630156	38630356	tested_uncharacterized_CREs	0.625236	1	1	no_known_repressor	NO
peak1261	chr11	40058676	40058876	tested_uncharacterized_CREs	0.110742	0.938735	1	no_known_repressor	NO
peak1262	chr11	40121056	40121256	tested_uncharacterized_CREs	-2.40809	8.712e-41	1.01621e-38	no_known_repressor	YES
peak1263	chr11	43780576	43780776	tested_uncharacterized_CREs	-0.808532	3.49976e-16	7.51047e-15	no_known_repressor	YES
peak1264	chr11	43811996	43812196	tested_uncharacterized_CREs	-0.00207295	0.488841	0.832601	no_known_repressor	NO
peak1265	chr11	43997275	43997475	tested_uncharacterized_CREs	0.251772	0.998335	1	known_repressor	NO
peak1266	chr11	44052215	44052415	tested_uncharacterized_CREs	0.15851	0.988591	1	known_repressor	NO
peak1267	chr11	44066555	44066755	tested_uncharacterized_CREs	0.1484	0.9833	1	known_repressor	NO
peak1268	chr11	44098396	44098596	tested_uncharacterized_CREs	0.250359	0.999838	1	known_repressor	NO
peak1269	chr11	44269155	44269355	tested_uncharacterized_CREs	-0.02446	0.403863	0.710469	known_repressor	NO
peak1270	chr11	44322315	44322515	tested_uncharacterized_CREs	-0.124292	0.062086	0.135815	known_repressor	NO
peak1271	chr11	44508395	44508595	tested_uncharacterized_CREs	0.151161	0.985258	1	known_repressor	NO
peak1272	chr11	45599975	45600175	tested_uncharacterized_CREs	0.173934	0.990689	1	known_repressor	NO
peak1273	chr11	47505466	47505666	tested_uncharacterized_CREs	0.0165656	0.591475	0.974162	no_known_repressor	NO
peak1274	chr11	47608935	47609135	tested_uncharacterized_CREs	-0.671645	2.51548e-12	3.35645e-11	known_repressor	YES
peak1275	chr11	47610760	47610960	tested_uncharacterized_CREs	-0.241918	0.00173396	0.00525269	known_repressor	YES
peak1276	chr11	47728936	47729136	tested_uncharacterized_CREs	0.551954	1	1	known_repressor	NO
peak1277	chr11	57036675	57036875	tested_uncharacterized_CREs	0.231635	0.999661	1	known_repressor	NO
peak1278	chr11	57063855	57064055	tested_uncharacterized_CREs	-0.371517	3.84592e-06	1.92216e-05	known_repressor	YES
peak1279	chr11	57767115	57767315	tested_uncharacterized_CREs	0.698725	1	1	known_repressor	NO
peak1280	chr11	57947196	57947396	tested_uncharacterized_CREs	0.0472655	0.744902	1	no_known_repressor	NO
peak1281	chr11	58417955	58418155	tested_uncharacterized_CREs	0.0602302	0.800902	1	known_repressor	NO
peak1282	chr11	58531926	58532126	tested_uncharacterized_CREs	-0.436841	1.77156e-07	1.13279e-06	no_known_repressor	YES
peak1283	chr11	59640476	59640676	tested_uncharacterized_CREs	-0.439445	2.10662e-07	1.32941e-06	no_known_repressor	YES
peak1284	chr11	60056196	60056396	tested_uncharacterized_CREs	-0.037085	0.317856	0.580049	no_known_repressor	NO
peak1285	chr11	61168416	61168616	tested_uncharacterized_CREs	-0.0494925	0.255481	0.479657	no_known_repressor	NO
peak1286	chr11	61266635	61266835	tested_uncharacterized_CREs	-0.443015	3.1032e-07	1.90512e-06	known_repressor	YES
peak1287	chr11	61795776	61795976	tested_uncharacterized_CREs	0.0426481	0.710605	1	no_known_repressor	NO
peak1288	chr11	62189576	62189776	tested_uncharacterized_CREs	-0.145787	0.0314518	0.073445	no_known_repressor	NO
peak1289	chr11	62728575	62728775	tested_uncharacterized_CREs	0.833274	1	1	known_repressor	NO
peak1290	chr11	62728815	62729015	tested_uncharacterized_CREs	0.472295	1	1	known_repressor	NO
peak1291	chr11	63730235	63730435	tested_uncharacterized_CREs	0.111484	0.93096	1	known_repressor	NO
peak1292	chr11	63812015	63812215	tested_uncharacterized_CREs	-0.0369142	0.312091	0.570536	known_repressor	NO
peak1293	chr11	63826360	63826560	tested_uncharacterized_CREs	0.418679	1	1	known_repressor	NO
peak1294	chr11	63937896	63938096	tested_uncharacterized_CREs	-0.780945	2.36524e-15	4.72526e-14	no_known_repressor	YES
peak1295	chr11	64183155	64183355	tested_uncharacterized_CREs	0.159496	0.987596	1	known_repressor	NO
peak1296	chr11	64188835	64189035	tested_uncharacterized_CREs	-0.0787823	0.148065	0.295233	known_repressor	NO
peak1297	chr11	64290985	64291185	tested_uncharacterized_CREs	-0.191173	0.00699408	0.0187685	known_repressor	YES
peak1298	chr11	64565396	64565596	tested_uncharacterized_CREs	-2.19299	9.2233e-39	1.05561e-36	no_known_repressor	YES
peak1299	chr11	64582466	64582666	tested_uncharacterized_CREs	0.0226407	0.623007	1	no_known_repressor	NO
peak1300	chr11	64967326	64967526	tested_uncharacterized_CREs	-0.179505	0.0112309	0.0286902	no_known_repressor	YES
peak1301	chr11	65009936	65010136	tested_uncharacterized_CREs	-0.640429	6.01689e-11	6.78848e-10	known_repressor	YES
peak1302	chr11	65447775	65447975	tested_uncharacterized_CREs	-0.0879712	0.126022	0.256368	known_repressor	NO
peak1303	chr11	65716535	65716735	tested_uncharacterized_CREs	0.407949	0.999993	1	known_repressor	NO
peak1304	chr11	65725815	65726015	tested_uncharacterized_CREs	0.232974	0.999578	1	known_repressor	NO
peak1305	chr11	66342556	66342756	tested_uncharacterized_CREs	-0.265148	0.000703454	0.00230198	no_known_repressor	YES
peak1306	chr11	66416805	66417005	tested_uncharacterized_CREs	-0.25638	0.00107427	0.00338819	known_repressor	YES
peak1307	chr11	66423135	66423335	tested_uncharacterized_CREs	0.138688	0.97712	1	known_repressor	NO
peak1308	chr11	66833300	66833500	tested_uncharacterized_CREs	0.168661	0.966075	1	known_repressor	NO
peak1309	chr11	66841475	66841675	tested_uncharacterized_CREs	1.10358	1	1	known_repressor	NO
peak1310	chr11	66842865	66843065	tested_uncharacterized_CREs	-0.222203	0.0029006	0.00841441	known_repressor	YES
peak1311	chr11	67326256	67326456	tested_uncharacterized_CREs	-0.145895	0.0275235	0.0648794	no_known_repressor	NO
peak1312	chr11	67355526	67355726	tested_uncharacterized_CREs	-0.251767	0.00125695	0.00390812	no_known_repressor	YES
peak1313	chr11	67390356	67390556	tested_uncharacterized_CREs	-0.0651612	0.196221	0.37852	no_known_repressor	NO
peak1314	chr11	67584636	67584836	tested_uncharacterized_CREs	0.0510361	0.762101	1	no_known_repressor	NO
peak1315	chr11	67646186	67646386	tested_uncharacterized_CREs	0.120611	0.957316	1	known_repressor	NO
peak1316	chr11	67666995	67667195	tested_uncharacterized_CREs	-0.154761	0.0224868	0.0538136	known_repressor	NO
peak1317	chr11	67822176	67822376	tested_uncharacterized_CREs	-0.111367	0.0809699	0.171773	no_known_repressor	NO
peak1318	chr11	68027176	68027376	tested_uncharacterized_CREs	-0.149666	0.032738	0.0761045	no_known_repressor	NO
peak1319	chr11	68030236	68030436	tested_uncharacterized_CREs	-0.375689	1.09402e-05	5.02986e-05	no_known_repressor	YES
peak1320	chr11	68136780	68136980	tested_uncharacterized_CREs	0.403965	1	1	no_known_repressor	NO
peak1321	chr11	68541355	68541555	tested_uncharacterized_CREs	0.153156	0.977897	1	known_repressor	NO
peak1322	chr11	68650376	68650576	tested_uncharacterized_CREs	0.556531	1	1	no_known_repressor	NO
peak1323	chr11	68813305	68813505	tested_uncharacterized_CREs	0.22808	0.999683	1	known_repressor	NO
peak1324	chr11	69174675	69174875	tested_uncharacterized_CREs	-0.534035	1.31456e-09	1.21262e-08	known_repressor	YES
peak1325	chr11	69323855	69324055	tested_uncharacterized_CREs	0.292899	0.999984	1	known_repressor	NO
peak1326	chr11	69338235	69338435	tested_uncharacterized_CREs	-0.277226	0.000292	0.00102017	known_repressor	YES
peak1327	chr11	69527055	69527255	tested_uncharacterized_CREs	-0.165504	0.0174869	0.0426816	known_repressor	YES
peak1328	chr11	69614395	69614595	tested_uncharacterized_CREs	0.524232	1	1	known_repressor	NO
peak1329	chr11	69652795	69652995	tested_uncharacterized_CREs	-0.235927	0.00134277	0.00415528	known_repressor	YES
peak1330	chr11	70797616	70797816	tested_uncharacterized_CREs	-0.198595	0.00611336	0.0165711	no_known_repressor	YES
peak1331	chr11	70857295	70857495	tested_uncharacterized_CREs	0.453782	1	1	known_repressor	NO
peak1332	chr11	71407195	71407395	tested_uncharacterized_CREs	-0.192746	0.0584576	0.128735	known_repressor	NO
peak1333	chr11	71407415	71407615	tested_uncharacterized_CREs	-0.476466	2.26836e-07	1.41665e-06	known_repressor	YES
peak1334	chr11	71427495	71427695	tested_uncharacterized_CREs	0.17729	0.994912	1	known_repressor	NO
peak1335	chr11	71475956	71476156	tested_uncharacterized_CREs	-0.024645	0.371605	0.662422	no_known_repressor	NO
peak1336	chr11	71486396	71486596	tested_uncharacterized_CREs	0.232287	0.99958	1	no_known_repressor	NO
peak1337	chr11	71554476	71554676	tested_uncharacterized_CREs	0.217796	0.999182	1	no_known_repressor	NO
peak1338	chr11	71572696	71572896	tested_uncharacterized_CREs	-0.26586	0.000401296	0.00136895	no_known_repressor	YES
peak1339	chr11	71853500	71853700	tested_uncharacterized_CREs	-0.2191	0.00398443	0.0112035	known_repressor	YES
peak1340	chr11	71857735	71857935	tested_uncharacterized_CREs	-0.202834	0.0049644	0.0137137	known_repressor	YES
peak1341	chr11	71974435	71974635	tested_uncharacterized_CREs	0.0332606	0.671385	1	known_repressor	NO
peak1342	chr11	72098955	72099155	tested_uncharacterized_CREs	-0.125945	0.0468305	0.105114	known_repressor	NO
peak1343	chr11	72099135	72099335	tested_uncharacterized_CREs	NA	NA	NA	known_repressor	NA
peak1344	chr11	72222496	72222696	tested_uncharacterized_CREs	0.692016	1	1	known_repressor	NO
peak1345	chr11	72373085	72373285	tested_uncharacterized_CREs	0.234132	0.999782	1	known_repressor	NO
peak1346	chr11	72673226	72673426	tested_uncharacterized_CREs	0.993189	1	1	no_known_repressor	NO
peak1347	chr11	72696756	72696956	tested_uncharacterized_CREs	-0.472707	3.15738e-08	2.29951e-07	no_known_repressor	YES
peak1348	chr11	72807716	72807916	tested_uncharacterized_CREs	-0.111418	0.0685657	0.147976	no_known_repressor	NO
peak1349	chr11	73140235	73140435	tested_uncharacterized_CREs	-0.454876	5.52051e-08	3.8537e-07	known_repressor	YES
peak1350	chr11	73140465	73140665	tested_uncharacterized_CREs	-0.237708	0.00182086	0.00548458	known_repressor	YES
peak1351	chr11	73539536	73539736	tested_uncharacterized_CREs	-0.331962	4.99305e-05	0.000204125	no_known_repressor	YES
peak1352	chr11	73650015	73650215	tested_uncharacterized_CREs	-0.151132	0.0259782	0.0614369	known_repressor	NO
peak1353	chr11	75743676	75743876	tested_uncharacterized_CREs	-0.576855	1.38161e-10	1.48688e-09	no_known_repressor	YES
peak1354	chr11	75759955	75760155	tested_uncharacterized_CREs	0.69839	1	1	known_repressor	NO
peak1355	chr11	76198536	76198736	tested_uncharacterized_CREs	0.0832333	0.841169	1	no_known_repressor	NO
peak1356	chr11	76232876	76233076	tested_uncharacterized_CREs	0.0893046	0.899703	1	no_known_repressor	NO
peak1357	chr11	76714915	76715115	tested_uncharacterized_CREs	0.134475	0.951939	1	known_repressor	NO
peak1358	chr11	76715095	76715295	tested_uncharacterized_CREs	NA	NA	NA	known_repressor	NA
peak1359	chr11	76847695	76847895	tested_uncharacterized_CREs	-0.0800473	0.140761	0.282617	known_repressor	NO
peak1360	chr11	76955515	76955715	tested_uncharacterized_CREs	NA	NA	NA	known_repressor	NA
peak1361	chr11	77291916	77292116	tested_uncharacterized_CREs	-0.554187	0.00234066	0.0069036	no_known_repressor	YES
peak1362	chr11	77305256	77305456	tested_uncharacterized_CREs	-0.509214	6.54119e-09	5.38791e-08	no_known_repressor	YES
peak1363	chr11	77365816	77366016	tested_uncharacterized_CREs	-0.252357	0.000705026	0.00230608	no_known_repressor	YES
peak1364	chr11	77437706	77437906	tested_uncharacterized_CREs	-0.0468245	0.262685	0.490794	no_known_repressor	NO
peak1365	chr11	77491086	77491286	tested_uncharacterized_CREs	-1.47465	2.20223e-29	1.71253e-27	known_repressor	YES
peak1366	chr11	77625396	77625596	tested_uncharacterized_CREs	-0.092852	0.112083	0.230346	no_known_repressor	NO
peak1367	chr11	77708856	77709056	tested_uncharacterized_CREs	-0.4822	1.57714e-08	1.21468e-07	no_known_repressor	YES
peak1368	chr11	77770926	77771126	tested_uncharacterized_CREs	-0.147191	0.0627491	0.137017	no_known_repressor	NO
peak1369	chr11	77873155	77873355	tested_uncharacterized_CREs	0.236959	0.99964	1	known_repressor	NO
peak1370	chr11	80306156	80306356	tested_uncharacterized_CREs	0.910578	1	1	no_known_repressor	NO
peak1371	chr11	82391376	82391576	tested_uncharacterized_CREs	-0.212287	0.00323026	0.00927402	no_known_repressor	YES
peak1372	chr11	85010396	85010596	tested_uncharacterized_CREs	-0.153792	0.0211513	0.050903	no_known_repressor	NO
peak1373	chr11	85320396	85320596	tested_uncharacterized_CREs	-0.387189	1.68067e-06	9.01007e-06	no_known_repressor	YES
peak1374	chr11	85336295	85336495	tested_uncharacterized_CREs	-0.505915	5.7791e-09	4.81503e-08	known_repressor	YES
peak1375	chr11	86214945	86215145	tested_uncharacterized_CREs	-0.262374	0.000438127	0.00148479	known_repressor	YES
peak1376	chr11	86305855	86306055	tested_uncharacterized_CREs	-0.199256	0.00562479	0.015333	known_repressor	YES
peak1377	chr11	86308355	86308555	tested_uncharacterized_CREs	0.0248416	0.625455	1	known_repressor	NO
peak1378	chr11	86495495	86495695	tested_uncharacterized_CREs	0.0529651	0.76536	1	known_repressor	NO
peak1379	chr11	86559785	86559985	tested_uncharacterized_CREs	-2.02419	6.7445e-19	1.88325e-17	known_repressor	YES
peak1380	chr11	86607535	86607735	tested_uncharacterized_CREs	-0.294458	0.000150535	0.000558006	known_repressor	YES
peak1381	chr11	86758126	86758326	tested_uncharacterized_CREs	0.0342104	0.67334	1	known_repressor	NO
peak1382	chr11	86907676	86907876	tested_uncharacterized_CREs	-0.251381	0.000776836	0.00252366	no_known_repressor	YES
peak1383	chr11	87108356	87108556	tested_uncharacterized_CREs	-0.412477	1.27829e-06	7.04084e-06	no_known_repressor	YES
peak1384	chr11	87665446	87665646	tested_uncharacterized_CREs	0.219514	0.997084	1	no_known_repressor	NO
peak1385	chr11	87921886	87922086	tested_uncharacterized_CREs	-0.121373	0.0602478	0.132395	no_known_repressor	NO
peak1386	chr11	88046056	88046256	tested_uncharacterized_CREs	-0.297285	0.00020636	0.000745453	no_known_repressor	YES
peak1387	chr11	89900876	89901076	tested_uncharacterized_CREs	-0.314998	0.000138299	0.000516355	no_known_repressor	YES
peak1388	chr11	91271596	91271796	tested_uncharacterized_CREs	-0.326545	7.73967e-05	0.000303707	no_known_repressor	YES
peak1389	chr11	91441356	91441556	tested_uncharacterized_CREs	0.169341	0.992042	1	no_known_repressor	NO
peak1390	chr11	91605016	91605216	tested_uncharacterized_CREs	-0.0300185	0.341621	0.615956	no_known_repressor	NO
peak1391	chr11	91619736	91619936	tested_uncharacterized_CREs	-0.214343	0.00295305	0.00854941	no_known_repressor	YES
peak1392	chr11	91735966	91736166	tested_uncharacterized_CREs	0.363466	1	1	no_known_repressor	NO
peak1393	chr11	91756516	91756716	tested_uncharacterized_CREs	-1.668	8.84806e-13	1.24251e-11	no_known_repressor	YES
peak1394	chr11	91760415	91760615	tested_uncharacterized_CREs	0.69367	1	1	known_repressor	NO
peak1395	chr11	91856876	91857076	tested_uncharacterized_CREs	-0.2097	0.00471756	0.013117	no_known_repressor	YES
peak1396	chr11	92186296	92186496	tested_uncharacterized_CREs	0.480134	1	1	no_known_repressor	NO
peak1397	chr11	92209676	92209876	tested_uncharacterized_CREs	-0.304501	0.000102412	0.000390988	no_known_repressor	YES
peak1398	chr11	93000596	93000796	tested_uncharacterized_CREs	0.16028	0.990443	1	no_known_repressor	NO
peak1399	chr11	93850435	93850635	tested_uncharacterized_CREs	-0.0865009	0.126247	0.256753	known_repressor	NO
peak1400	chr11	94317415	94317615	tested_uncharacterized_CREs	-0.165402	0.0146287	0.0363307	known_repressor	YES
peak1401	chr11	94349845	94350045	tested_uncharacterized_CREs	-0.0953365	0.125832	0.256271	known_repressor	NO
peak1402	chr11	94367036	94367236	tested_uncharacterized_CREs	-0.380263	5.14473e-06	2.50888e-05	no_known_repressor	YES
peak1403	chr11	94427795	94427995	tested_uncharacterized_CREs	-0.0272443	0.355971	0.638014	known_repressor	NO
peak1404	chr11	94749435	94749635	tested_uncharacterized_CREs	0.0560711	0.767726	1	known_repressor	NO
peak1405	chr11	94814295	94814495	tested_uncharacterized_CREs	-0.217151	0.00321487	0.00924083	known_repressor	YES
peak1406	chr11	94855095	94855295	tested_uncharacterized_CREs	0.0193749	0.605459	0.990651	known_repressor	NO
peak1407	chr11	95032235	95032435	tested_uncharacterized_CREs	-0.126267	0.048889	0.109429	known_repressor	NO
peak1408	chr11	95199335	95199535	tested_uncharacterized_CREs	-0.358287	0.000911392	0.00291646	known_repressor	YES
peak1409	chr11	95670595	95670795	tested_uncharacterized_CREs	0.368212	0.998485	1	known_repressor	NO
peak1410	chr11	95670775	95670975	tested_uncharacterized_CREs	NA	NA	NA	known_repressor	NA
peak1411	chr11	96457536	96457736	tested_uncharacterized_CREs	-0.451626	1.08363e-07	7.17002e-07	no_known_repressor	YES
peak1412	chr11	96742556	96742756	tested_uncharacterized_CREs	0.613488	1	1	no_known_repressor	NO
peak1413	chr11	96756566	96756766	tested_uncharacterized_CREs	-0.00112101	0.494156	0.839239	no_known_repressor	NO
peak1414	chr11	96907916	96908116	tested_uncharacterized_CREs	0.201171	0.994565	1	no_known_repressor	NO
peak1415	chr11	97029236	97029436	tested_uncharacterized_CREs	0.0395342	0.710238	1	no_known_repressor	NO
peak1416	chr11	97331236	97331436	tested_uncharacterized_CREs	-0.0530489	0.261117	0.488716	no_known_repressor	NO
peak1417	chr11	97360436	97360636	tested_uncharacterized_CREs	0.0894711	0.779808	1	no_known_repressor	NO
peak1418	chr11	97655535	97655735	tested_uncharacterized_CREs	0.287974	0.999992	1	known_repressor	NO
peak1419	chr11	98048716	98048916	tested_uncharacterized_CREs	0.0250565	0.637372	1	no_known_repressor	NO
peak1420	chr11	98167496	98167696	tested_uncharacterized_CREs	0.203694	0.998107	1	no_known_repressor	NO
peak1421	chr11	98347216	98347416	tested_uncharacterized_CREs	-0.0644287	0.198792	0.382662	no_known_repressor	NO
peak1422	chr11	98416336	98416536	tested_uncharacterized_CREs	-0.551356	4.50524e-10	4.51898e-09	no_known_repressor	YES
peak1423	chr11	98430756	98430956	tested_uncharacterized_CREs	-0.467341	7.32512e-07	4.21442e-06	no_known_repressor	YES
peak1424	chr11	98432056	98432256	tested_uncharacterized_CREs	-0.1697	0.0156193	0.0385525	no_known_repressor	YES
peak1425	chr11	98445396	98445596	tested_uncharacterized_CREs	-0.177427	0.0130047	0.032679	no_known_repressor	YES
peak1426	chr11	98458776	98458976	tested_uncharacterized_CREs	0.172207	0.987804	1	no_known_repressor	NO
peak1427	chr11	98460846	98461046	tested_uncharacterized_CREs	-0.348636	0.000203935	0.000737059	no_known_repressor	YES
peak1428	chr11	98473476	98473676	tested_uncharacterized_CREs	0.0732635	0.849801	1	no_known_repressor	NO
peak1429	chr11	98542116	98542316	tested_uncharacterized_CREs	-0.217602	0.00326962	0.00938329	no_known_repressor	YES
peak1430	chr11	98574996	98575196	tested_uncharacterized_CREs	-0.60218	6.93986e-11	7.74523e-10	no_known_repressor	YES
peak1431	chr11	98603476	98603676	tested_uncharacterized_CREs	-0.350065	1.35972e-05	6.16134e-05	no_known_repressor	YES
peak1432	chr11	98604296	98604496	tested_uncharacterized_CREs	0.978358	1	1	no_known_repressor	NO
peak1433	chr11	98605236	98605436	tested_uncharacterized_CREs	-0.195438	0.00568261	0.015479	no_known_repressor	YES
peak1434	chr11	98629736	98629936	tested_uncharacterized_CREs	-0.365562	1.13629e-05	5.20434e-05	no_known_repressor	YES
peak1435	chr11	98738716	98738916	tested_uncharacterized_CREs	-0.627547	9.29741e-12	1.15929e-10	no_known_repressor	YES
peak1436	chr11	98881086	98881286	tested_uncharacterized_CREs	0.752989	1	1	no_known_repressor	NO
peak1437	chr11	98894056	98894256	tested_uncharacterized_CREs	-0.183099	0.00921344	0.0240287	no_known_repressor	YES
peak1438	chr11	101012236	101012436	tested_uncharacterized_CREs	-0.542771	5.60579e-10	5.5384e-09	no_known_repressor	YES
peak1439	chr11	103681596	103681796	tested_uncharacterized_CREs	-0.492088	6.95111e-08	4.76497e-07	no_known_repressor	YES
peak1440	chr11	103734356	103734556	tested_uncharacterized_CREs	1.33651	1	1	no_known_repressor	NO
peak1441	chr11	103761876	103762076	tested_uncharacterized_CREs	-0.779332	2.11964e-08	1.59846e-07	no_known_repressor	YES
peak1442	chr11	103763436	103763636	tested_uncharacterized_CREs	0.0280048	0.636493	1	no_known_repressor	NO
peak1443	chr11	103777136	103777336	tested_uncharacterized_CREs	-0.0117048	0.438803	0.762475	no_known_repressor	NO
peak1444	chr11	105173356	105173556	tested_uncharacterized_CREs	0.473449	1	1	no_known_repressor	NO
peak1445	chr11	105481776	105481976	tested_uncharacterized_CREs	-2.15432	5.52701e-38	5.96587e-36	no_known_repressor	YES
peak1446	chr11	106057466	106057666	tested_uncharacterized_CREs	-0.0397937	0.326747	0.593555	no_known_repressor	NO
peak1447	chr11	108008086	108008286	tested_uncharacterized_CREs	-0.839522	1.60008e-16	3.58259e-15	no_known_repressor	YES
peak1448	chr11	108011436	108011636	tested_uncharacterized_CREs	0.0614084	0.797978	1	no_known_repressor	NO
peak1449	chr11	108107376	108107576	tested_uncharacterized_CREs	-0.773012	4.66664e-06	2.29742e-05	no_known_repressor	YES
peak1450	chr11	108107896	108108096	tested_uncharacterized_CREs	-0.363603	7.16763e-06	3.39465e-05	no_known_repressor	YES
peak1451	chr11	108209656	108209856	tested_uncharacterized_CREs	-0.895511	2.65158e-16	5.77597e-15	no_known_repressor	YES
peak1452	chr11	108258776	108258976	tested_uncharacterized_CREs	-0.660991	3.20658e-12	4.22405e-11	no_known_repressor	YES
peak1453	chr11	108263966	108264166	tested_uncharacterized_CREs	-0.365082	2.00063e-05	8.86555e-05	no_known_repressor	YES
peak1454	chr11	108269026	108269226	tested_uncharacterized_CREs	-0.0119976	0.433787	0.755212	no_known_repressor	NO
peak1455	chr11	108269236	108269436	tested_uncharacterized_CREs	-0.144065	0.0380005	0.0869133	no_known_repressor	NO
peak1456	chr11	108303626	108303826	tested_uncharacterized_CREs	-0.0870058	0.124736	0.254253	no_known_repressor	NO
peak1457	chr11	108304336	108304536	tested_uncharacterized_CREs	-0.0388594	0.300109	0.55198	no_known_repressor	NO
peak1458	chr11	108304816	108305016	tested_uncharacterized_CREs	0.151949	0.98612	1	no_known_repressor	NO
peak1459	chr11	108883616	108883816	tested_uncharacterized_CREs	1.24344	1	1	no_known_repressor	NO
peak1460	chr11	108946836	108947036	tested_uncharacterized_CREs	-0.408421	8.1202e-07	4.63499e-06	no_known_repressor	YES
peak1461	chr11	109543176	109543376	tested_uncharacterized_CREs	-0.0294744	0.346534	0.623727	no_known_repressor	NO
peak1462	chr11	109605956	109606156	tested_uncharacterized_CREs	-0.184774	0.0123192	0.0310968	no_known_repressor	YES
peak1463	chr11	109640106	109640306	tested_uncharacterized_CREs	0.170618	0.980297	1	no_known_repressor	NO
peak1464	chr11	109728966	109729166	tested_uncharacterized_CREs	-0.0291692	0.346934	0.624136	no_known_repressor	NO
peak1465	chr11	110087746	110087946	tested_uncharacterized_CREs	-0.345053	1.84947e-05	8.23098e-05	no_known_repressor	YES
peak1466	chr11	110236996	110237196	tested_uncharacterized_CREs	0.0977423	0.900663	1	no_known_repressor	NO
peak1467	chr11	110259136	110259336	tested_uncharacterized_CREs	0.591058	1	1	no_known_repressor	NO
peak1468	chr11	110292455	110292655	tested_uncharacterized_CREs	-0.205954	0.00538575	0.0147817	known_repressor	YES
peak1469	chr11	110676796	110676996	tested_uncharacterized_CREs	0.0672012	0.824428	1	no_known_repressor	NO
peak1470	chr11	110708376	110708576	tested_uncharacterized_CREs	0.374937	1	1	no_known_repressor	NO
peak1471	chr11	110804256	110804456	tested_uncharacterized_CREs	0.658563	1	1	no_known_repressor	NO
peak1472	chr11	112605036	112605236	tested_uncharacterized_CREs	-1.02546	6.52681e-21	2.24771e-19	known_repressor	YES
peak1473	chr11	113749456	113749656	tested_uncharacterized_CREs	-0.11601	0.0741881	0.158595	known_repressor	NO
peak1474	chr11	113756676	113756876	tested_uncharacterized_CREs	0.00900551	0.547298	0.914524	no_known_repressor	NO
peak1475	chr11	113981955	113982155	tested_uncharacterized_CREs	-0.240221	0.0011307	0.00355069	known_repressor	YES
peak1476	chr11	114339756	114339956	tested_uncharacterized_CREs	-7.77061	1.07757e-52	9.06973e-50	no_known_repressor	YES
peak1477	chr11	114433876	114434076	tested_uncharacterized_CREs	1.47209	1	1	no_known_repressor	NO
peak1478	chr11	114690616	114690816	tested_uncharacterized_CREs	0.895035	1	1	no_known_repressor	NO
peak1479	chr11	116250256	116250456	tested_uncharacterized_CREs	-1.4173	1.98841e-28	1.36954e-26	known_repressor	YES
peak1480	chr11	116298495	116298695	tested_uncharacterized_CREs	-0.0184034	0.401611	0.707712	known_repressor	NO
peak1481	chr11	116298655	116298855	tested_uncharacterized_CREs	NA	NA	NA	known_repressor	NA
peak1482	chr11	116529015	116529215	tested_uncharacterized_CREs	0.248955	0.998758	1	known_repressor	NO
peak1483	chr11	116772026	116772226	tested_uncharacterized_CREs	-0.425903	9.55689e-07	5.39964e-06	no_known_repressor	YES
peak1484	chr11	116835116	116835316	tested_uncharacterized_CREs	-0.318932	4.19827e-05	0.000174393	no_known_repressor	YES
peak1485	chr11	116850945	116851145	tested_uncharacterized_CREs	-0.607853	1.92752e-08	1.46273e-07	known_repressor	YES
peak1486	chr11	116912956	116913156	tested_uncharacterized_CREs	-0.131214	0.0439932	0.0992076	no_known_repressor	NO
peak1487	chr11	116935126	116935326	tested_uncharacterized_CREs	-0.41749	6.8748e-07	3.9743e-06	no_known_repressor	YES
peak1488	chr11	117467836	117468036	tested_uncharacterized_CREs	-1.59673	4.12899e-31	3.64157e-29	known_repressor	YES
peak1489	chr11	117561835	117562035	tested_uncharacterized_CREs	0.22482	0.999214	1	known_repressor	NO
peak1490	chr11	117812155	117812355	tested_uncharacterized_CREs	0.0818134	0.875458	1	known_repressor	NO
peak1491	chr11	118653155	118653355	tested_uncharacterized_CREs	-0.573743	1.70776e-10	1.80563e-09	known_repressor	YES
peak1492	chr11	119667136	119667336	tested_uncharacterized_CREs	-0.0104083	0.442843	0.768387	no_known_repressor	NO
peak1493	chr11	119897216	119897416	tested_uncharacterized_CREs	0.72224	1	1	no_known_repressor	NO
peak1494	chr11	119931835	119932035	tested_uncharacterized_CREs	-0.202692	0.0086827	0.0227759	known_repressor	YES
peak1495	chr11	120965655	120965855	tested_uncharacterized_CREs	-0.0984729	0.10653	0.219996	known_repressor	NO
peak1496	chr11	124069775	124069975	tested_uncharacterized_CREs	-0.032698	0.328531	0.59637	known_repressor	NO
peak1497	chr11	124516185	124516385	tested_uncharacterized_CREs	-0.0317339	0.337109	0.609493	known_repressor	NO
peak1498	chr11	124577815	124578015	tested_uncharacterized_CREs	-0.175527	0.0162154	0.0398336	known_repressor	YES
peak1499	chr11	124846915	124847115	tested_uncharacterized_CREs	-0.279819	0.000291827	0.00102005	known_repressor	YES
peak1500	chr11	124907036	124907236	tested_uncharacterized_CREs	-0.0899374	0.117895	0.240988	no_known_repressor	NO
peak1501	chr11	126097435	126097635	tested_uncharacterized_CREs	0.00292872	0.516173	0.869547	known_repressor	NO
peak1502	chr11	126100595	126100795	tested_uncharacterized_CREs	-0.38499	2.82067e-06	1.44265e-05	known_repressor	YES
peak1503	chr11	126101675	126101875	tested_uncharacterized_CREs	-0.244962	0.00173309	0.00525269	known_repressor	YES
peak1504	chr11	126262595	126262795	tested_uncharacterized_CREs	0.383554	0.999634	1	known_repressor	NO
peak1505	chr11	126262755	126262955	tested_uncharacterized_CREs	0.14322	0.961126	1	known_repressor	NO
peak1506	chr11	127241636	127241836	tested_uncharacterized_CREs	-0.832707	6.87372e-14	1.13236e-12	no_known_repressor	YES
peak1507	chr11	129450280	129450480	tested_uncharacterized_CREs	0.471217	1	1	known_repressor	NO
peak1508	chr11	129710215	129710415	tested_uncharacterized_CREs	0.205283	0.998696	1	known_repressor	NO
peak1509	chr11	129835115	129835315	tested_uncharacterized_CREs	-0.19445	0.00700713	0.0187966	known_repressor	YES
peak1510	chr11	129835275	129835475	tested_uncharacterized_CREs	NA	NA	NA	known_repressor	NA
peak1511	chr11	129907045	129907245	tested_uncharacterized_CREs	-0.490803	9.43029e-09	7.54423e-08	known_repressor	YES
peak1512	chr11	129919315	129919515	tested_uncharacterized_CREs	-0.285496	0.000574055	0.00190351	known_repressor	YES
peak1513	chr11	129976076	129976276	tested_uncharacterized_CREs	-0.278406	0.000365219	0.00125535	no_known_repressor	YES
peak1514	chr11	130047955	130048155	tested_uncharacterized_CREs	-0.120729	0.0544111	0.12041	known_repressor	NO
peak1515	chr11	130148246	130148446	tested_uncharacterized_CREs	-0.069289	0.178178	0.347795	no_known_repressor	NO
peak1516	chr11	130406655	130406855	tested_uncharacterized_CREs	-0.378549	4.17951e-06	2.07883e-05	known_repressor	YES
peak1517	chr11	130479015	130479215	tested_uncharacterized_CREs	0.25474	0.999915	1	known_repressor	NO
peak1518	chr11	132336936	132337136	tested_uncharacterized_CREs	0.676793	1	1	no_known_repressor	NO
peak1519	chr11	133256266	133256466	tested_uncharacterized_CREs	-0.24477	0.00197455	0.00591059	no_known_repressor	YES
peak1520	chr11	134067985	134068185	tested_uncharacterized_CREs	-0.169875	0.0140749	0.0351241	known_repressor	YES
peak1521	chr11	134083775	134083975	tested_uncharacterized_CREs	-0.206158	0.00385913	0.0108808	known_repressor	YES
peak1522	chr11	134086215	134086415	tested_uncharacterized_CREs	-0.285	0.00018694	0.000682801	known_repressor	YES
peak1523	chr11	134168416	134168616	tested_uncharacterized_CREs	0.450198	1	1	known_repressor	NO
peak1524	chr11	134213695	134213895	tested_uncharacterized_CREs	0.101827	0.920897	1	known_repressor	NO
peak1525	chr11	134314175	134314375	tested_uncharacterized_CREs	0.644728	1	1	known_repressor	NO
peak1526	chr11	134314476	134314676	tested_uncharacterized_CREs	0.192104	0.993867	1	known_repressor	NO
peak1527	chr11	134346415	134346615	tested_uncharacterized_CREs	-0.89407	4.92538e-18	1.25867e-16	known_repressor	YES
peak1528	chr11	134358895	134359095	tested_uncharacterized_CREs	0.231789	0.998312	1	known_repressor	NO
peak1529	chr12	69015	69215	tested_uncharacterized_CREs	-0.00282324	0.484765	0.826845	known_repressor	NO
peak1530	chr12	151815	152015	tested_uncharacterized_CREs	-0.0127875	0.432795	0.753665	known_repressor	NO
peak1531	chr12	904526	904726	tested_uncharacterized_CREs	0.445619	1	1	known_repressor	NO
peak1532	chr12	1088586	1088786	tested_uncharacterized_CREs	0.234051	0.999547	1	no_known_repressor	NO
peak1533	chr12	1186056	1186256	tested_uncharacterized_CREs	0.0747791	0.854877	1	no_known_repressor	NO
peak1534	chr12	1378236	1378436	tested_uncharacterized_CREs	-0.251473	0.000946982	0.00301832	no_known_repressor	YES
peak1535	chr12	1635656	1635856	tested_uncharacterized_CREs	-0.153837	0.0211587	0.050903	no_known_repressor	NO
peak1536	chr12	2173275	2173475	tested_uncharacterized_CREs	-0.140793	0.0333	0.0772868	known_repressor	NO
peak1537	chr12	4934675	4934875	tested_uncharacterized_CREs	-0.810159	3.44489e-16	7.41471e-15	known_repressor	YES
peak1538	chr12	4983956	4984156	tested_uncharacterized_CREs	0.756733	1	1	no_known_repressor	NO
peak1539	chr12	5311135	5311335	tested_uncharacterized_CREs	0.263985	0.999853	1	known_repressor	NO
peak1540	chr12	5697635	5697835	tested_uncharacterized_CREs	-0.116407	0.0703536	0.151293	known_repressor	NO
peak1541	chr12	5849076	5849276	tested_uncharacterized_CREs	-0.264346	0.00044979	0.00152217	no_known_repressor	YES
peak1542	chr12	5992016	5992216	tested_uncharacterized_CREs	0.514658	0.986458	1	no_known_repressor	NO
peak1543	chr12	5997536	5997736	tested_uncharacterized_CREs	-0.228618	0.00237049	0.00697736	no_known_repressor	YES
peak1544	chr12	6242276	6242476	tested_uncharacterized_CREs	0.181291	0.99423	1	no_known_repressor	NO
peak1545	chr12	6242536	6242736	tested_uncharacterized_CREs	0.192564	0.9913	1	no_known_repressor	NO
peak1546	chr12	6251836	6252036	tested_uncharacterized_CREs	0.237275	0.99959	1	no_known_repressor	NO
peak1547	chr12	6252036	6252236	tested_uncharacterized_CREs	0.492141	1	1	no_known_repressor	NO
peak1548	chr12	6404386	6404586	tested_uncharacterized_CREs	0.267295	0.999947	1	no_known_repressor	NO
peak1549	chr12	6413096	6413296	tested_uncharacterized_CREs	0.0200001	0.596198	0.979487	no_known_repressor	NO
peak1550	chr12	6755696	6755896	tested_uncharacterized_CREs	-0.0906963	0.110895	0.228097	no_known_repressor	NO
peak1551	chr12	6764556	6764756	tested_uncharacterized_CREs	-0.432604	4.61634e-07	2.75912e-06	no_known_repressor	YES
peak1552	chr12	6825756	6825956	tested_uncharacterized_CREs	0.00645198	0.512713	0.865129	no_known_repressor	NO
peak1553	chr12	7333376	7333576	tested_uncharacterized_CREs	-0.383692	2.13224e-06	1.12475e-05	no_known_repressor	YES
peak1554	chr12	7411706	7411906	tested_uncharacterized_CREs	-0.306218	0.00020202	0.000730506	no_known_repressor	YES
peak1555	chr12	7636056	7636256	tested_uncharacterized_CREs	0.0397982	0.702866	1	no_known_repressor	NO
peak1556	chr12	7709936	7710136	tested_uncharacterized_CREs	-0.299773	0.000168842	0.000621724	no_known_repressor	YES
peak1557	chr12	7725236	7725436	tested_uncharacterized_CREs	1.15347	1	1	no_known_repressor	NO
peak1558	chr12	7754986	7755186	tested_uncharacterized_CREs	-0.0286198	0.346695	0.623861	no_known_repressor	NO
peak1559	chr12	7762836	7763036	tested_uncharacterized_CREs	-0.17723	0.010646	0.0273313	no_known_repressor	YES
peak1560	chr12	7845356	7845556	tested_uncharacterized_CREs	-0.0899807	0.113557	0.233042	no_known_repressor	NO
peak1561	chr12	7889936	7890136	tested_uncharacterized_CREs	-0.830566	1.35636e-16	3.06537e-15	no_known_repressor	YES
peak1562	chr12	7899916	7900116	tested_uncharacterized_CREs	-0.146022	0.0281717	0.0662347	no_known_repressor	NO
peak1563	chr12	8015336	8015536	tested_uncharacterized_CREs	-0.209104	0.00392841	0.0110632	no_known_repressor	YES
peak1564	chr12	8034456	8034656	tested_uncharacterized_CREs	0.844552	1	1	no_known_repressor	NO
peak1565	chr12	8102925	8103125	tested_uncharacterized_CREs	0.166453	0.992283	1	known_repressor	NO
peak1566	chr12	8137596	8137796	tested_uncharacterized_CREs	0.0512652	0.7395	1	no_known_repressor	NO
peak1567	chr12	10053096	10053296	tested_uncharacterized_CREs	-0.184821	0.0100627	0.0259905	no_known_repressor	YES
peak1568	chr12	10320316	10320516	tested_uncharacterized_CREs	-0.75436	1.08757e-14	1.95655e-13	no_known_repressor	YES
peak1569	chr12	10348876	10349076	tested_uncharacterized_CREs	-0.860569	6.01687e-16	1.27607e-14	no_known_repressor	YES
peak1570	chr12	10524796	10524996	tested_uncharacterized_CREs	-0.528011	1.08193e-06	6.03275e-06	no_known_repressor	YES
peak1571	chr12	10536176	10536376	tested_uncharacterized_CREs	0.720169	1	1	no_known_repressor	NO
peak1572	chr12	11094516	11094716	tested_uncharacterized_CREs	-0.392962	1.88565e-06	1.00568e-05	no_known_repressor	YES
peak1573	chr12	11220216	11220416	tested_uncharacterized_CREs	-0.261529	0.00075463	0.00245611	no_known_repressor	YES
peak1574	chr12	12753895	12754095	tested_uncharacterized_CREs	0.00475908	0.522863	0.87877	known_repressor	NO
peak1575	chr12	12837766	12837966	tested_uncharacterized_CREs	-1.18553	5.03809e-24	2.20821e-22	known_repressor	YES
peak1576	chr12	13469656	13469856	tested_uncharacterized_CREs	0.323394	0.999899	1	no_known_repressor	NO
peak1577	chr12	13654396	13654596	tested_uncharacterized_CREs	-0.265333	0.00047191	0.00158811	no_known_repressor	YES
peak1578	chr12	14448416	14448616	tested_uncharacterized_CREs	0.377331	1	1	no_known_repressor	NO
peak1579	chr12	14854946	14855146	tested_uncharacterized_CREs	-0.491801	1.08725e-08	8.58408e-08	no_known_repressor	YES
peak1580	chr12	16092136	16092336	tested_uncharacterized_CREs	-0.00722278	0.463686	0.797663	no_known_repressor	NO
peak1581	chr12	16101516	16101716	tested_uncharacterized_CREs	-0.544567	7.66428e-10	7.34712e-09	no_known_repressor	YES
peak1582	chr12	16154456	16154656	tested_uncharacterized_CREs	0.0750576	0.847482	1	no_known_repressor	NO
peak1583	chr12	16154636	16154836	tested_uncharacterized_CREs	NA	NA	NA	no_known_repressor	NA
peak1584	chr12	17161276	17161476	tested_uncharacterized_CREs	0.650345	0.999927	1	no_known_repressor	NO
peak1585	chr12	18348316	18348516	tested_uncharacterized_CREs	0.92889	1	1	no_known_repressor	NO
peak1586	chr12	18850236	18850436	tested_uncharacterized_CREs	0.775515	0.999999	1	no_known_repressor	NO
peak1587	chr12	18935856	18936056	tested_uncharacterized_CREs	0.26638	0.999932	1	known_repressor	NO
peak1588	chr12	19128936	19129136	tested_uncharacterized_CREs	0.101135	0.926092	1	no_known_repressor	NO
peak1589	chr12	19135696	19135896	tested_uncharacterized_CREs	-0.373411	6.60058e-06	3.14877e-05	no_known_repressor	YES
peak1590	chr12	19245436	19245636	tested_uncharacterized_CREs	-0.255906	0.000870075	0.00279786	no_known_repressor	YES
peak1591	chr12	19535026	19535226	tested_uncharacterized_CREs	-0.095378	0.123286	0.251369	no_known_repressor	NO
peak1592	chr12	19581236	19581436	tested_uncharacterized_CREs	-0.0452878	0.269456	0.501726	no_known_repressor	NO
peak1593	chr12	21513456	21513656	tested_uncharacterized_CREs	-0.0720746	0.169137	0.33195	no_known_repressor	NO
peak1594	chr12	21674496	21674696	tested_uncharacterized_CREs	-0.142504	0.0350159	0.0807508	no_known_repressor	NO
peak1595	chr12	22079516	22079716	tested_uncharacterized_CREs	-0.042768	0.308104	0.564104	no_known_repressor	NO
peak1596	chr12	22283636	22283836	tested_uncharacterized_CREs	0.277228	0.999986	1	no_known_repressor	NO
peak1597	chr12	22736395	22736595	tested_uncharacterized_CREs	-0.524425	1.25713e-08	9.82875e-08	known_repressor	YES
peak1598	chr12	22736835	22737035	tested_uncharacterized_CREs	-0.503196	7.25096e-09	5.93201e-08	known_repressor	YES
peak1599	chr12	22799735	22799935	tested_uncharacterized_CREs	0.159486	0.990341	1	known_repressor	NO
peak1600	chr12	22940675	22940875	tested_uncharacterized_CREs	-0.00591688	0.468969	0.804265	known_repressor	NO
peak1601	chr12	22945175	22945375	tested_uncharacterized_CREs	0.39058	1	1	known_repressor	NO
peak1602	chr12	22955975	22956175	tested_uncharacterized_CREs	-0.455065	6.51359e-08	4.49917e-07	known_repressor	YES
peak1603	chr12	22999955	23000155	tested_uncharacterized_CREs	-0.203664	0.00463896	0.0129184	known_repressor	YES
peak1604	chr12	23098215	23098415	tested_uncharacterized_CREs	0.0974571	0.918693	1	known_repressor	NO
peak1605	chr12	23292316	23292516	tested_uncharacterized_CREs	-0.392957	2.28462e-06	1.19641e-05	known_repressor	YES
peak1606	chr12	23412215	23412415	tested_uncharacterized_CREs	-0.00970737	0.446343	0.772679	known_repressor	NO
peak1607	chr12	23757895	23758095	tested_uncharacterized_CREs	0.0425139	0.707022	1	known_repressor	NO
peak1608	chr12	23774915	23775115	tested_uncharacterized_CREs	0.367077	0.98934	1	known_repressor	NO
peak1609	chr12	23964815	23965015	tested_uncharacterized_CREs	0.0754537	0.856155	1	known_repressor	NO
peak1610	chr12	23965135	23965335	tested_uncharacterized_CREs	-0.289022	0.000234993	0.000836353	known_repressor	YES
peak1611	chr12	24001555	24001755	tested_uncharacterized_CREs	-0.213258	0.00589608	0.0160242	known_repressor	YES
peak1612	chr12	24004595	24004795	tested_uncharacterized_CREs	-0.0210131	0.386456	0.685684	known_repressor	NO
peak1613	chr12	24005675	24005875	tested_uncharacterized_CREs	-0.194227	0.00674541	0.0181416	known_repressor	YES
peak1614	chr12	24326055	24326255	tested_uncharacterized_CREs	-0.30583	0.000150083	0.000556614	known_repressor	YES
peak1615	chr12	24413055	24413255	tested_uncharacterized_CREs	0.277389	0.999978	1	known_repressor	NO
peak1616	chr12	24708795	24708995	tested_uncharacterized_CREs	-0.0929417	0.16706	0.328457	known_repressor	NO
peak1617	chr12	24817215	24817415	tested_uncharacterized_CREs	-0.0760077	0.151385	0.300939	known_repressor	NO
peak1618	chr12	24991515	24991715	tested_uncharacterized_CREs	-0.155588	0.0267253	0.0631212	known_repressor	NO
peak1619	chr12	25075255	25075455	tested_uncharacterized_CREs	0.11617	0.944637	1	known_repressor	NO
peak1620	chr12	25474515	25474715	tested_uncharacterized_CREs	0.122034	0.957378	1	known_repressor	NO
peak1621	chr12	25843895	25844095	tested_uncharacterized_CREs	0.270723	0.999916	1	known_repressor	NO
peak1622	chr12	25941715	25941915	tested_uncharacterized_CREs	-0.114525	0.0649037	0.141423	known_repressor	NO
peak1623	chr12	26726435	26726635	tested_uncharacterized_CREs	0.127754	0.963716	1	known_repressor	NO
peak1624	chr12	27027515	27027715	tested_uncharacterized_CREs	-0.220196	0.00288166	0.00836954	known_repressor	YES
peak1625	chr12	27209035	27209235	tested_uncharacterized_CREs	-0.236353	0.00175349	0.00530595	known_repressor	YES
peak1626	chr12	27432805	27433005	tested_uncharacterized_CREs	-0.209337	0.0035351	0.0100852	known_repressor	YES
peak1627	chr12	27437735	27437935	tested_uncharacterized_CREs	0.31652	0.999998	1	known_repressor	NO
peak1628	chr12	27760455	27760655	tested_uncharacterized_CREs	0.207925	0.998545	1	known_repressor	NO
peak1629	chr12	27776665	27776865	tested_uncharacterized_CREs	0.113263	0.932226	1	known_repressor	NO
peak1630	chr12	27901695	27901895	tested_uncharacterized_CREs	0.00662018	0.535814	0.897616	known_repressor	NO
peak1631	chr12	27926315	27926515	tested_uncharacterized_CREs	-0.211926	0.0449503	0.101149	known_repressor	NO
peak1632	chr12	27930135	27930335	tested_uncharacterized_CREs	-0.330147	2.53132e-05	0.000110614	known_repressor	YES
peak1633	chr12	28043895	28044095	tested_uncharacterized_CREs	-0.396401	1.72817e-06	9.25102e-06	known_repressor	YES
peak1634	chr12	28152995	28153195	tested_uncharacterized_CREs	-0.558393	3.28167e-10	3.35212e-09	known_repressor	YES
peak1635	chr12	28176215	28176415	tested_uncharacterized_CREs	-0.265537	0.000775765	0.0025215	known_repressor	YES
peak1636	chr12	28355335	28355535	tested_uncharacterized_CREs	-0.214038	0.00367936	0.0104473	known_repressor	YES
peak1637	chr12	28434155	28434355	tested_uncharacterized_CREs	-0.307223	9.69671e-05	0.00037242	known_repressor	YES
peak1638	chr12	28480656	28480856	tested_uncharacterized_CREs	0.0884946	0.898504	1	known_repressor	NO
peak1639	chr12	28721075	28721275	tested_uncharacterized_CREs	-0.32973	2.6131e-05	0.000113843	known_repressor	YES
peak1640	chr12	28754695	28754895	tested_uncharacterized_CREs	-0.158843	0.0233528	0.0557199	known_repressor	NO
peak1641	chr12	29032355	29032555	tested_uncharacterized_CREs	0.125018	0.954978	1	known_repressor	NO
peak1642	chr12	29192035	29192235	tested_uncharacterized_CREs	-0.475172	8.73449e-08	5.87608e-07	known_repressor	YES
peak1643	chr12	29219255	29219455	tested_uncharacterized_CREs	0.618549	1	1	known_repressor	NO
peak1644	chr12	29543455	29543655	tested_uncharacterized_CREs	0.510926	1	1	known_repressor	NO
peak1645	chr12	30020875	30021075	tested_uncharacterized_CREs	0.312178	0.999998	1	known_repressor	NO
peak1646	chr12	30074346	30074546	tested_uncharacterized_CREs	0.567838	1	1	no_known_repressor	NO
peak1647	chr12	30631576	30631776	tested_uncharacterized_CREs	-0.106686	0.0923113	0.19345	no_known_repressor	NO
peak1648	chr12	30651545	30651745	tested_uncharacterized_CREs	-0.135286	0.0385784	0.0881234	known_repressor	NO
peak1649	chr12	30757335	30757535	tested_uncharacterized_CREs	0.667111	1	1	known_repressor	NO
peak1650	chr12	30993715	30993915	tested_uncharacterized_CREs	0.589695	1	1	known_repressor	NO
peak1651	chr12	31262886	31263086	tested_uncharacterized_CREs	-0.273348	0.000531396	0.00177551	no_known_repressor	YES
peak1652	chr12	31651475	31651675	tested_uncharacterized_CREs	-0.199445	0.0671478	0.145414	known_repressor	NO
peak1653	chr12	31661735	31661935	tested_uncharacterized_CREs	0.236517	0.999748	1	known_repressor	NO
peak1654	chr12	31726235	31726435	tested_uncharacterized_CREs	-0.12926	0.0652214	0.141987	known_repressor	NO
peak1655	chr12	31728135	31728335	tested_uncharacterized_CREs	-0.555648	3.33412e-10	3.4009e-09	known_repressor	YES
peak1656	chr12	31968156	31968356	tested_uncharacterized_CREs	0.118716	0.949382	1	no_known_repressor	NO
peak1657	chr12	32024816	32025016	tested_uncharacterized_CREs	0.464178	1	1	no_known_repressor	NO
peak1658	chr12	32067796	32067996	tested_uncharacterized_CREs	-0.168052	0.0232489	0.0554905	no_known_repressor	NO
peak1659	chr12	32101816	32102016	tested_uncharacterized_CREs	-0.313023	5.71052e-05	0.000230204	no_known_repressor	YES
peak1660	chr12	32196796	32196996	tested_uncharacterized_CREs	-0.494615	8.58968e-09	6.94955e-08	no_known_repressor	YES
peak1661	chr12	32229276	32229476	tested_uncharacterized_CREs	-0.166277	0.0144011	0.035827	no_known_repressor	YES
peak1662	chr12	32240336	32240536	tested_uncharacterized_CREs	0.0308622	0.668715	1	no_known_repressor	NO
peak1663	chr12	32418976	32419176	tested_uncharacterized_CREs	0.218403	0.998713	1	no_known_repressor	NO
peak1664	chr12	32424396	32424596	tested_uncharacterized_CREs	-1.05176	2.29243e-21	8.20735e-20	no_known_repressor	YES
peak1665	chr12	32510615	32510815	tested_uncharacterized_CREs	-0.301451	0.000219128	0.000785256	known_repressor	YES
peak1666	chr12	32526715	32526915	tested_uncharacterized_CREs	0.0683849	0.834562	1	known_repressor	NO
peak1667	chr12	32749235	32749435	tested_uncharacterized_CREs	-0.0666975	0.182651	0.35528	known_repressor	NO
peak1668	chr12	32926775	32926975	tested_uncharacterized_CREs	-0.215782	0.00381882	0.0107924	known_repressor	YES
peak1669	chr12	32974716	32974916	tested_uncharacterized_CREs	0.0230837	0.59998	0.984806	no_known_repressor	NO
peak1670	chr12	33023986	33024186	tested_uncharacterized_CREs	-0.329106	3.0195e-05	0.000129674	no_known_repressor	YES
peak1671	chr12	33079936	33080136	tested_uncharacterized_CREs	-0.160197	0.0196325	0.0474698	no_known_repressor	YES
peak1672	chr12	33099776	33099976	tested_uncharacterized_CREs	0.977837	1	1	known_repressor	NO
peak1673	chr12	34250316	34250516	tested_uncharacterized_CREs	-0.253431	0.000878129	0.00282	no_known_repressor	YES
peak1674	chr12	34270876	34271076	tested_uncharacterized_CREs	-0.205749	0.00518545	0.0142807	no_known_repressor	YES
peak1675	chr12	34397655	34397855	tested_uncharacterized_CREs	-0.548793	1.89378e-09	1.70135e-08	known_repressor	YES
peak1676	chr12	39436816	39437016	tested_uncharacterized_CREs	0.435206	1	1	no_known_repressor	NO
peak1677	chr12	40299056	40299256	tested_uncharacterized_CREs	-0.0209138	0.386792	0.686112	no_known_repressor	NO
peak1678	chr12	40592516	40592716	tested_uncharacterized_CREs	0.290959	0.999983	1	no_known_repressor	NO
peak1679	chr12	40896216	40896416	tested_uncharacterized_CREs	-0.804424	7.09708e-10	6.88017e-09	known_repressor	YES
peak1680	chr12	41462156	41462356	tested_uncharacterized_CREs	0.455649	0.999999	1	no_known_repressor	NO
peak1681	chr12	41860666	41860866	tested_uncharacterized_CREs	0.683846	1	1	no_known_repressor	NO
peak1682	chr12	42442816	42443016	tested_uncharacterized_CREs	0.596033	1	1	no_known_repressor	NO
peak1683	chr12	42562996	42563196	tested_uncharacterized_CREs	-0.272976	0.000466676	0.00157196	no_known_repressor	YES
peak1684	chr12	42581726	42581926	tested_uncharacterized_CREs	-0.0173747	0.407307	0.716179	no_known_repressor	NO
peak1685	chr12	42586586	42586786	tested_uncharacterized_CREs	0.780919	1	1	no_known_repressor	NO
peak1686	chr12	42610606	42610806	tested_uncharacterized_CREs	-0.494407	8.76613e-09	7.06763e-08	no_known_repressor	YES
peak1687	chr12	42874565	42874765	tested_uncharacterized_CREs	-0.308095	0.000216455	0.000778421	known_repressor	YES
peak1688	chr12	43005415	43005615	tested_uncharacterized_CREs	-0.423453	3.106e-07	1.90523e-06	known_repressor	YES
peak1689	chr12	43019400	43019600	tested_uncharacterized_CREs	0.189603	0.988625	1	known_repressor	NO
peak1690	chr12	43054885	43055085	tested_uncharacterized_CREs	0.368853	1	1	known_repressor	NO
peak1691	chr12	43249416	43249616	tested_uncharacterized_CREs	0.583719	1	1	no_known_repressor	NO
peak1692	chr12	43280106	43280306	tested_uncharacterized_CREs	0.249022	0.999499	1	no_known_repressor	NO
peak1693	chr12	43287676	43287876	tested_uncharacterized_CREs	-0.0868011	0.140237	0.281643	no_known_repressor	NO
peak1694	chr12	43312266	43312466	tested_uncharacterized_CREs	-0.128651	0.0434766	0.0982387	no_known_repressor	NO
peak1695	chr12	43329666	43329866	tested_uncharacterized_CREs	0.281762	0.99998	1	no_known_repressor	NO
peak1696	chr12	43454636	43454836	tested_uncharacterized_CREs	-0.195036	0.00588868	0.0160101	no_known_repressor	YES
peak1697	chr12	43520976	43521176	tested_uncharacterized_CREs	-0.187873	0.0134863	0.0338187	no_known_repressor	YES
peak1698	chr12	43604315	43604515	tested_uncharacterized_CREs	0.0306583	0.623202	1	known_repressor	NO
peak1699	chr12	44085985	44086185	tested_uncharacterized_CREs	0.227361	0.99788	1	known_repressor	NO
peak1700	chr12	44095105	44095305	tested_uncharacterized_CREs	0.195041	0.996846	1	known_repressor	NO
peak1701	chr12	44097666	44097866	tested_uncharacterized_CREs	-0.138674	0.0329523	0.076529	no_known_repressor	NO
peak1702	chr12	44241976	44242176	tested_uncharacterized_CREs	0.428413	1	1	no_known_repressor	NO
peak1703	chr12	44242696	44242896	tested_uncharacterized_CREs	0.199644	0.99701	1	no_known_repressor	NO
peak1704	chr12	44255736	44255936	tested_uncharacterized_CREs	-0.246001	0.00103519	0.0032778	no_known_repressor	YES
peak1705	chr12	44311756	44311956	tested_uncharacterized_CREs	-0.363633	1.05553e-05	4.87206e-05	no_known_repressor	YES
peak1706	chr12	44438416	44438616	tested_uncharacterized_CREs	0.16607	0.988658	1	no_known_repressor	NO
peak1707	chr12	45421566	45421766	tested_uncharacterized_CREs	-0.035171	0.322297	0.586821	no_known_repressor	NO
peak1708	chr12	45707896	45708096	tested_uncharacterized_CREs	-0.0444111	0.272207	0.506197	no_known_repressor	NO
peak1709	chr12	45762976	45763176	tested_uncharacterized_CREs	-0.11	0.0763892	0.162867	no_known_repressor	NO
peak1710	chr12	45829706	45829906	tested_uncharacterized_CREs	-0.0764868	0.154152	0.305516	no_known_repressor	NO
peak1711	chr12	46029956	46030156	tested_uncharacterized_CREs	-0.0824184	0.160434	0.317098	no_known_repressor	NO
peak1712	chr12	46060726	46060926	tested_uncharacterized_CREs	0.0945979	0.908287	1	no_known_repressor	NO
peak1713	chr12	46251856	46252056	tested_uncharacterized_CREs	-0.463852	4.71032e-08	3.32342e-07	no_known_repressor	YES
peak1714	chr12	46864915	46865115	tested_uncharacterized_CREs	0.271994	0.999944	1	known_repressor	NO
peak1715	chr12	47795056	47795256	tested_uncharacterized_CREs	-0.0919639	0.110792	0.228016	known_repressor	NO
peak1716	chr12	48607656	48607856	tested_uncharacterized_CREs	-0.331443	3.74583e-05	0.000157499	no_known_repressor	YES
peak1717	chr12	48615596	48615796	tested_uncharacterized_CREs	-0.110008	0.0782121	0.166362	no_known_repressor	NO
peak1718	chr12	48657516	48657716	tested_uncharacterized_CREs	0.224064	0.99802	1	known_repressor	NO
peak1719	chr12	48703216	48703416	tested_uncharacterized_CREs	-0.0376109	0.319335	0.58216	no_known_repressor	NO
peak1720	chr12	48845275	48845475	tested_uncharacterized_CREs	0.0673956	0.830478	1	known_repressor	NO
peak1721	chr12	48919920	48920120	tested_uncharacterized_CREs	-0.513774	2.95644e-09	2.58224e-08	known_repressor	YES
peak1722	chr12	49093375	49093575	tested_uncharacterized_CREs	-1.34907	3.41233e-27	2.02279e-25	known_repressor	YES
peak1723	chr12	49094535	49094735	tested_uncharacterized_CREs	-0.23913	0.00131746	0.00408047	known_repressor	YES
peak1724	chr12	49295195	49295395	tested_uncharacterized_CREs	-0.291371	0.000291178	0.00101828	known_repressor	YES
peak1725	chr12	49304075	49304275	tested_uncharacterized_CREs	0.0669739	0.82018	1	known_repressor	NO
peak1726	chr12	49304235	49304435	tested_uncharacterized_CREs	NA	NA	NA	known_repressor	NA
peak1727	chr12	50119196	50119396	tested_uncharacterized_CREs	-0.295201	0.00012663	0.000475733	no_known_repressor	YES
peak1728	chr12	50160155	50160355	tested_uncharacterized_CREs	-0.371549	1.85307e-05	8.24197e-05	known_repressor	YES
peak1729	chr12	50773656	50773856	tested_uncharacterized_CREs	-0.642544	6.26824e-12	7.95297e-11	no_known_repressor	YES
peak1730	chr12	50882686	50882886	tested_uncharacterized_CREs	-0.319047	5.21035e-05	0.000211811	no_known_repressor	YES
peak1731	chr12	51146266	51146466	tested_uncharacterized_CREs	0.0623039	0.799737	1	no_known_repressor	NO
peak1732	chr12	51306236	51306436	tested_uncharacterized_CREs	-0.26077	0.00168132	0.00511028	no_known_repressor	YES
peak1733	chr12	51375476	51375676	tested_uncharacterized_CREs	-0.208212	0.0113865	0.029057	no_known_repressor	YES
peak1734	chr12	52121975	52122175	tested_uncharacterized_CREs	-0.00533276	0.470701	0.806661	known_repressor	NO
peak1735	chr12	53206605	53206805	tested_uncharacterized_CREs	-0.308045	6.92947e-05	0.000274446	known_repressor	YES
peak1736	chr12	53997676	53997876	tested_uncharacterized_CREs	-0.307663	7.33955e-05	0.000289105	no_known_repressor	YES
peak1737	chr12	54634036	54634236	tested_uncharacterized_CREs	0.0348665	0.683976	1	no_known_repressor	NO
peak1738	chr12	54842225	54842425	tested_uncharacterized_CREs	-0.183684	0.014374	0.0357718	known_repressor	YES
peak1739	chr12	54878515	54878715	tested_uncharacterized_CREs	-0.410641	1.94923e-06	1.03501e-05	known_repressor	YES
peak1740	chr12	54907035	54907235	tested_uncharacterized_CREs	0.213695	0.997944	1	known_repressor	NO
peak1741	chr12	56699075	56699275	tested_uncharacterized_CREs	-0.447434	9.46827e-08	6.35789e-07	known_repressor	YES
peak1742	chr12	56714995	56715195	tested_uncharacterized_CREs	-2.6756	6.90986e-42	8.61588e-40	known_repressor	YES
peak1743	chr12	57054255	57054455	tested_uncharacterized_CREs	-0.223407	0.00582218	0.0158472	known_repressor	YES
peak1744	chr12	57111315	57111515	tested_uncharacterized_CREs	0.655433	1	1	known_repressor	NO
peak1745	chr12	57250855	57251055	tested_uncharacterized_CREs	0.323395	0.999998	1	known_repressor	NO
peak1746	chr12	57814115	57814315	tested_uncharacterized_CREs	-1.00201	1.41726e-06	7.69773e-06	known_repressor	YES
peak1747	chr12	58280555	58280755	tested_uncharacterized_CREs	NA	NA	NA	known_repressor	NA
peak1748	chr12	60636335	60636535	tested_uncharacterized_CREs	0.0908208	0.904667	1	known_repressor	NO
peak1749	chr12	60825976	60826176	tested_uncharacterized_CREs	0.77752	1	1	known_repressor	NO
peak1750	chr12	62738975	62739175	tested_uncharacterized_CREs	-0.423566	6.0578e-07	3.52738e-06	known_repressor	YES
peak1751	chr12	62747155	62747355	tested_uncharacterized_CREs	-0.0174882	0.409862	0.720146	known_repressor	NO
peak1752	chr12	62772975	62773175	tested_uncharacterized_CREs	-0.144876	0.0757824	0.16186	known_repressor	NO
peak1753	chr12	63036325	63036525	tested_uncharacterized_CREs	-0.443058	3.26291e-07	1.9947e-06	known_repressor	YES
peak1754	chr12	63439095	63439295	tested_uncharacterized_CREs	-0.189508	0.0068608	0.0184314	known_repressor	YES
peak1755	chr12	63464376	63464576	tested_uncharacterized_CREs	-0.0429943	0.286437	0.528641	known_repressor	NO
peak1756	chr12	63945296	63945496	tested_uncharacterized_CREs	0.748513	1	1	known_repressor	NO
peak1757	chr12	64140356	64140556	tested_uncharacterized_CREs	0.121953	0.93702	1	known_repressor	NO
peak1758	chr12	64291595	64291795	tested_uncharacterized_CREs	-0.526157	2.40643e-09	2.13537e-08	known_repressor	YES
peak1759	chr12	64291805	64292005	tested_uncharacterized_CREs	0.0694019	0.837898	1	known_repressor	NO
peak1760	chr12	64756556	64756756	tested_uncharacterized_CREs	0.825271	1	1	known_repressor	NO
peak1761	chr12	64832036	64832236	tested_uncharacterized_CREs	-0.295524	0.000252586	0.000894128	no_known_repressor	YES
peak1762	chr12	65129296	65129496	tested_uncharacterized_CREs	0.33378	1	1	no_known_repressor	NO
peak1763	chr12	65594136	65594336	tested_uncharacterized_CREs	-0.594297	4.11971e-11	4.73668e-10	no_known_repressor	YES
peak1764	chr12	65610796	65610996	tested_uncharacterized_CREs	0.308556	0.999974	1	no_known_repressor	NO
peak1765	chr12	65643156	65643356	tested_uncharacterized_CREs	-0.674408	1.43775e-12	1.96556e-11	no_known_repressor	YES
peak1766	chr12	66069155	66069355	tested_uncharacterized_CREs	0.165404	0.992415	1	known_repressor	NO
peak1767	chr12	66123835	66124035	tested_uncharacterized_CREs	-0.575969	4.09004e-09	3.49636e-08	known_repressor	YES
peak1768	chr12	66138835	66139035	tested_uncharacterized_CREs	-0.399449	1.13778e-06	6.31984e-06	known_repressor	YES
peak1769	chr12	66254555	66254755	tested_uncharacterized_CREs	-0.355281	8.1903e-06	3.83629e-05	known_repressor	YES
peak1770	chr12	66262715	66262915	tested_uncharacterized_CREs	-0.248704	0.00140501	0.00432937	known_repressor	YES
peak1771	chr12	66312815	66313015	tested_uncharacterized_CREs	0.489675	1	1	known_repressor	NO
peak1772	chr12	66314175	66314375	tested_uncharacterized_CREs	0.178107	0.992817	1	known_repressor	NO
peak1773	chr12	66566756	66566956	tested_uncharacterized_CREs	-0.375479	9.03053e-06	4.21075e-05	no_known_repressor	YES
peak1774	chr12	66861835	66862035	tested_uncharacterized_CREs	0.600325	1	1	known_repressor	NO
peak1775	chr12	67436486	67436686	tested_uncharacterized_CREs	1.13769	1	1	no_known_repressor	NO
peak1776	chr12	68797575	68797775	tested_uncharacterized_CREs	-0.109068	0.076679	0.163437	known_repressor	NO
peak1777	chr12	68894835	68895035	tested_uncharacterized_CREs	-0.0225977	0.377519	0.67164	known_repressor	NO
peak1778	chr12	68902555	68902755	tested_uncharacterized_CREs	-0.466765	5.79979e-08	4.03309e-07	known_repressor	YES
peak1779	chr12	69041395	69041595	tested_uncharacterized_CREs	-0.183897	0.0102981	0.0265511	known_repressor	YES
peak1780	chr12	69127465	69127665	tested_uncharacterized_CREs	0.642023	1	1	known_repressor	NO
peak1781	chr12	69557865	69558065	tested_uncharacterized_CREs	0.343221	1	1	known_repressor	NO
peak1782	chr12	69573655	69573855	tested_uncharacterized_CREs	-0.558755	1.01177e-09	9.46591e-09	known_repressor	YES
peak1783	chr12	69646555	69646755	tested_uncharacterized_CREs	-0.776424	1.01607e-14	1.83705e-13	known_repressor	YES
peak1784	chr12	69921755	69921955	tested_uncharacterized_CREs	-0.985617	1.43699e-19	4.24176e-18	known_repressor	YES
peak1785	chr12	69985555	69985755	tested_uncharacterized_CREs	0.184859	0.996983	1	known_repressor	NO
peak1786	chr12	70123835	70124035	tested_uncharacterized_CREs	-0.138457	0.0342738	0.0792163	known_repressor	NO
peak1787	chr12	70143835	70144035	tested_uncharacterized_CREs	0.440834	1	1	known_repressor	NO
peak1788	chr12	70285115	70285315	tested_uncharacterized_CREs	-0.272235	0.000375501	0.00128803	known_repressor	YES
peak1789	chr12	70360655	70360855	tested_uncharacterized_CREs	-0.579087	2.67457e-09	2.3531e-08	known_repressor	YES
peak1790	chr12	70372065	70372265	tested_uncharacterized_CREs	-0.157125	0.139429	0.280408	known_repressor	NO
peak1791	chr12	70382595	70382795	tested_uncharacterized_CREs	0.255907	0.998617	1	known_repressor	NO
peak1792	chr12	70388725	70388925	tested_uncharacterized_CREs	0.0956905	0.797133	1	known_repressor	NO
peak1793	chr12	70402475	70402675	tested_uncharacterized_CREs	-0.184372	0.00803945	0.021266	known_repressor	YES
peak1794	chr12	70406535	70406735	tested_uncharacterized_CREs	-0.235378	0.00162956	0.0049621	known_repressor	YES
peak1795	chr12	70503935	70504135	tested_uncharacterized_CREs	-1.01252	2.76674e-14	4.79833e-13	known_repressor	YES
peak1796	chr12	70548955	70549155	tested_uncharacterized_CREs	0.0224391	0.621496	1	known_repressor	NO
peak1797	chr12	70550735	70550935	tested_uncharacterized_CREs	-0.475784	1.53303e-05	6.9034e-05	known_repressor	YES
peak1798	chr12	70562175	70562375	tested_uncharacterized_CREs	-0.436816	2.2008e-07	1.37922e-06	known_repressor	YES
peak1799	chr12	70649215	70649415	tested_uncharacterized_CREs	-0.51121	1.119e-05	5.13489e-05	known_repressor	YES
peak1800	chr12	70652375	70652575	tested_uncharacterized_CREs	-0.153888	0.0236513	0.0563393	known_repressor	NO
peak1801	chr12	70664955	70665155	tested_uncharacterized_CREs	-0.159025	0.0235574	0.0561623	known_repressor	NO
peak1802	chr12	70745815	70746015	tested_uncharacterized_CREs	-0.472847	3.66528e-08	2.63492e-07	known_repressor	YES
peak1803	chr12	70752295	70752495	tested_uncharacterized_CREs	0.339821	0.999986	1	known_repressor	NO
peak1804	chr12	70754095	70754295	tested_uncharacterized_CREs	0.0356336	0.679987	1	known_repressor	NO
peak1805	chr12	70763625	70763825	tested_uncharacterized_CREs	-0.369733	5.26114e-06	2.56219e-05	known_repressor	YES
peak1806	chr12	70795415	70795615	tested_uncharacterized_CREs	-3.90849	9.8103e-49	1.86706e-46	known_repressor	YES
peak1807	chr12	71116075	71116275	tested_uncharacterized_CREs	-0.129177	0.0459791	0.1033	known_repressor	NO
peak1808	chr12	71217015	71217215	tested_uncharacterized_CREs	-0.469783	3.46274e-08	2.49677e-07	known_repressor	YES
peak1809	chr12	71229655	71229855	tested_uncharacterized_CREs	-0.806534	3.3766e-14	5.75934e-13	known_repressor	YES
peak1810	chr12	71329875	71330075	tested_uncharacterized_CREs	-0.186743	0.018773	0.0455495	known_repressor	YES
peak1811	chr12	71439595	71439795	tested_uncharacterized_CREs	0.0497322	0.75328	1	known_repressor	NO
peak1812	chr12	71529635	71529835	tested_uncharacterized_CREs	-0.0549607	0.260328	0.487806	known_repressor	NO
peak1813	chr12	71558635	71558835	tested_uncharacterized_CREs	0.447177	1	1	known_repressor	NO
peak1814	chr12	71601895	71602095	tested_uncharacterized_CREs	-0.148237	0.0276863	0.0652207	known_repressor	NO
peak1815	chr12	71715395	71715595	tested_uncharacterized_CREs	-0.62638	5.99914e-10	5.89481e-09	known_repressor	YES
peak1816	chr12	71866515	71866715	tested_uncharacterized_CREs	-0.665113	8.94145e-11	9.79766e-10	known_repressor	YES
peak1817	chr12	71930075	71930275	tested_uncharacterized_CREs	-0.0896215	0.129991	0.263553	known_repressor	NO
peak1818	chr12	71940255	71940455	tested_uncharacterized_CREs	-0.423309	8.43988e-07	4.80608e-06	known_repressor	YES
peak1819	chr12	71983435	71983635	tested_uncharacterized_CREs	-0.531521	2.10129e-09	1.87843e-08	known_repressor	YES
peak1820	chr12	71995175	71995375	tested_uncharacterized_CREs	-0.279256	0.00032507	0.00112807	known_repressor	YES
peak1821	chr12	71998955	71999155	tested_uncharacterized_CREs	NA	NA	NA	known_repressor	NA
peak1822	chr12	72088055	72088255	tested_uncharacterized_CREs	NA	NA	NA	known_repressor	NA
peak1823	chr12	72119035	72119235	tested_uncharacterized_CREs	-0.569626	1.83398e-10	1.92781e-09	known_repressor	YES
peak1824	chr12	72126916	72127116	tested_uncharacterized_CREs	-0.055602	0.22936	0.43559	known_repressor	NO
peak1825	chr12	72227355	72227555	tested_uncharacterized_CREs	0.0340817	0.684693	1	known_repressor	NO
peak1826	chr12	72277015	72277215	tested_uncharacterized_CREs	-0.676192	1.05261e-12	1.46676e-11	known_repressor	YES
peak1827	chr12	72431295	72431495	tested_uncharacterized_CREs	-0.139751	0.0332509	0.0771976	known_repressor	NO
peak1828	chr12	72859016	72859216	tested_uncharacterized_CREs	-0.458512	7.47229e-08	5.08847e-07	no_known_repressor	YES
peak1829	chr12	73389516	73389716	tested_uncharacterized_CREs	-0.251516	0.000895415	0.00287274	no_known_repressor	YES
peak1830	chr12	73447736	73447936	tested_uncharacterized_CREs	0.523292	0.999999	1	no_known_repressor	NO
peak1831	chr12	73530296	73530496	tested_uncharacterized_CREs	0.297326	0.999996	1	no_known_repressor	NO
peak1832	chr12	73615696	73615896	tested_uncharacterized_CREs	-0.432639	2.65985e-07	1.64692e-06	no_known_repressor	YES
peak1833	chr12	74006456	74006656	tested_uncharacterized_CREs	0.0935386	0.856822	1	no_known_repressor	NO
peak1834	chr12	74542115	74542315	tested_uncharacterized_CREs	-0.914603	4.40157e-17	1.02026e-15	known_repressor	YES
peak1835	chr12	74883495	74883695	tested_uncharacterized_CREs	0.112124	0.932201	1	known_repressor	NO
peak1836	chr12	75922385	75922585	tested_uncharacterized_CREs	-0.122976	0.0497911	0.11131	known_repressor	NO
peak1837	chr12	76036035	76036235	tested_uncharacterized_CREs	-0.20757	0.00360223	0.0102524	known_repressor	YES
peak1838	chr12	76614655	76614855	tested_uncharacterized_CREs	0.142772	0.970217	1	known_repressor	NO
peak1839	chr12	76620315	76620515	tested_uncharacterized_CREs	-0.195266	0.036568	0.0839289	known_repressor	NO
peak1840	chr12	76630495	76630695	tested_uncharacterized_CREs	0.341376	0.999932	1	known_repressor	NO
peak1841	chr12	76632115	76632315	tested_uncharacterized_CREs	0.149931	0.974515	1	known_repressor	NO
peak1842	chr12	76706995	76707195	tested_uncharacterized_CREs	-0.0953759	0.111276	0.228817	known_repressor	NO
peak1843	chr12	76977785	76977985	tested_uncharacterized_CREs	-0.402068	1.63866e-06	8.80447e-06	known_repressor	YES
peak1844	chr12	76982935	76983135	tested_uncharacterized_CREs	-0.275735	0.000359081	0.00123661	known_repressor	YES
peak1845	chr12	77081115	77081315	tested_uncharacterized_CREs	0.0508903	0.761039	1	known_repressor	NO
peak1846	chr12	77249915	77250115	tested_uncharacterized_CREs	-0.188092	0.00884703	0.023183	known_repressor	YES
peak1847	chr12	77330355	77330555	tested_uncharacterized_CREs	0.383473	1	1	known_repressor	NO
peak1848	chr12	77506835	77507035	tested_uncharacterized_CREs	-0.129179	0.053281	0.118142	known_repressor	NO
peak1849	chr12	77507865	77508065	tested_uncharacterized_CREs	-0.0125101	0.435743	0.758069	known_repressor	NO
peak1850	chr12	79126416	79126616	tested_uncharacterized_CREs	0.703921	1	1	known_repressor	NO
peak1851	chr12	79212336	79212536	tested_uncharacterized_CREs	-0.293219	0.000132194	0.000495026	no_known_repressor	YES
peak1852	chr12	79280916	79281116	tested_uncharacterized_CREs	1.2927	1	1	no_known_repressor	NO
peak1853	chr12	79310716	79310916	tested_uncharacterized_CREs	-0.000247185	0.498649	0.844747	no_known_repressor	NO
peak1854	chr12	79452196	79452396	tested_uncharacterized_CREs	0.331571	0.999999	1	no_known_repressor	NO
peak1855	chr12	79758036	79758236	tested_uncharacterized_CREs	-0.289627	0.000159833	0.000590352	no_known_repressor	YES
peak1856	chr12	79763896	79764096	tested_uncharacterized_CREs	-0.192444	0.00773132	0.0205487	no_known_repressor	YES
peak1857	chr12	80244516	80244716	tested_uncharacterized_CREs	-0.0771225	0.148038	0.295233	known_repressor	NO
peak1858	chr12	82745326	82745526	tested_uncharacterized_CREs	0.0385423	0.696234	1	no_known_repressor	NO
peak1859	chr12	83313636	83313836	tested_uncharacterized_CREs	0.0910935	0.905819	1	no_known_repressor	NO
peak1860	chr12	83468195	83468395	tested_uncharacterized_CREs	0.913925	1	1	known_repressor	NO
peak1861	chr12	83468375	83468575	tested_uncharacterized_CREs	NA	NA	NA	known_repressor	NA
peak1862	chr12	83650496	83650696	tested_uncharacterized_CREs	0.027943	0.647339	1	no_known_repressor	NO
peak1863	chr12	85669196	85669396	tested_uncharacterized_CREs	0.00274751	0.515195	0.868506	no_known_repressor	NO
peak1864	chr12	88456416	88456616	tested_uncharacterized_CREs	-0.346622	2.94789e-05	0.000127051	no_known_repressor	YES
peak1865	chr12	88526306	88526506	tested_uncharacterized_CREs	-0.109332	0.083579	0.176738	no_known_repressor	NO
peak1866	chr12	88570596	88570796	tested_uncharacterized_CREs	0.0522544	0.770987	1	no_known_repressor	NO
peak1867	chr12	88604836	88605036	tested_uncharacterized_CREs	1.25646	1	1	no_known_repressor	NO
peak1868	chr12	88642516	88642716	tested_uncharacterized_CREs	-0.213896	0.00334495	0.00958428	no_known_repressor	YES
peak1869	chr12	88701386	88701586	tested_uncharacterized_CREs	-0.506398	2.52939e-08	1.88389e-07	no_known_repressor	YES
peak1870	chr12	88812976	88813176	tested_uncharacterized_CREs	-0.246254	0.00293037	0.00849056	no_known_repressor	YES
peak1871	chr12	88860615	88860815	tested_uncharacterized_CREs	0.615157	1	1	known_repressor	NO
peak1872	chr12	89241076	89241276	tested_uncharacterized_CREs	0.347265	0.999985	1	no_known_repressor	NO
peak1873	chr12	89624796	89624996	tested_uncharacterized_CREs	-0.347378	1.14621e-05	5.24646e-05	no_known_repressor	YES
peak1874	chr12	89644095	89644295	tested_uncharacterized_CREs	-0.436628	3.84969e-07	2.32784e-06	known_repressor	YES
peak1875	chr12	89652395	89652595	tested_uncharacterized_CREs	-0.105006	0.0956893	0.199892	known_repressor	NO
peak1876	chr12	89655255	89655455	tested_uncharacterized_CREs	0.405527	1	1	known_repressor	NO
peak1877	chr12	89655795	89655995	tested_uncharacterized_CREs	-0.446807	2.93553e-06	1.4961e-05	known_repressor	YES
peak1878	chr12	89657775	89657975	tested_uncharacterized_CREs	-0.486995	1.41778e-06	7.69773e-06	known_repressor	YES
peak1879	chr12	89658675	89658875	tested_uncharacterized_CREs	-0.11447	0.0758964	0.162056	known_repressor	NO
peak1880	chr12	91901656	91901856	tested_uncharacterized_CREs	0.346885	1	1	no_known_repressor	NO
peak1881	chr12	92236216	92236416	tested_uncharacterized_CREs	-0.0270114	0.355921	0.638014	known_repressor	NO
peak1882	chr12	92318655	92318855	tested_uncharacterized_CREs	0.151185	0.972508	1	known_repressor	NO
peak1883	chr12	92320816	92321016	tested_uncharacterized_CREs	-0.193883	0.00754913	0.0201459	no_known_repressor	YES
peak1884	chr12	92910116	92910316	tested_uncharacterized_CREs	-0.551576	7.91983e-10	7.55623e-09	no_known_repressor	YES
peak1885	chr12	92941295	92941495	tested_uncharacterized_CREs	-0.35277	1.05566e-05	4.87206e-05	known_repressor	YES
peak1886	chr12	92950895	92951095	tested_uncharacterized_CREs	-0.337149	2.91027e-05	0.000125804	known_repressor	YES
peak1887	chr12	93010055	93010255	tested_uncharacterized_CREs	-0.516712	1.27041e-08	9.91524e-08	known_repressor	YES
peak1888	chr12	93163015	93163215	tested_uncharacterized_CREs	-0.238383	0.00279695	0.00813658	known_repressor	YES
peak1889	chr12	93302956	93303156	tested_uncharacterized_CREs	-1.30278	4.13277e-05	0.000171918	no_known_repressor	YES
peak1890	chr12	93334946	93335146	tested_uncharacterized_CREs	0.323176	0.999999	1	known_repressor	NO
peak1891	chr12	93367435	93367635	tested_uncharacterized_CREs	-0.248034	0.000992766	0.00315037	known_repressor	YES
peak1892	chr12	93625715	93625915	tested_uncharacterized_CREs	-0.181239	0.00890848	0.0233175	known_repressor	YES
peak1893	chr12	93654555	93654755	tested_uncharacterized_CREs	-0.585688	3.09833e-05	0.000132818	known_repressor	YES
peak1894	chr12	93933255	93933455	tested_uncharacterized_CREs	-0.403989	1.14922e-06	6.37361e-06	known_repressor	YES
peak1895	chr12	94642455	94642655	tested_uncharacterized_CREs	-0.262947	0.000853349	0.00274652	known_repressor	YES
peak1896	chr12	94812365	94812565	tested_uncharacterized_CREs	0.512203	1	1	known_repressor	NO
peak1897	chr12	95335095	95335295	tested_uncharacterized_CREs	0.159219	0.963967	1	known_repressor	NO
peak1898	chr12	95526676	95526876	tested_uncharacterized_CREs	-0.619672	1.05896e-11	1.30913e-10	no_known_repressor	YES
peak1899	chr12	95912836	95913036	tested_uncharacterized_CREs	-0.406001	9.24659e-07	5.2407e-06	no_known_repressor	YES
peak1900	chr12	95944515	95944715	tested_uncharacterized_CREs	0.0594888	0.797999	1	known_repressor	NO
peak1901	chr12	96232096	96232296	tested_uncharacterized_CREs	-0.202445	0.00468579	0.0130337	no_known_repressor	YES
peak1902	chr12	96487535	96487735	tested_uncharacterized_CREs	0.0481419	0.744304	1	known_repressor	NO
peak1903	chr12	97064256	97064456	tested_uncharacterized_CREs	-0.372475	5.65362e-06	2.72944e-05	no_known_repressor	YES
peak1904	chr12	98704816	98705016	tested_uncharacterized_CREs	0.581342	1	1	known_repressor	NO
peak1905	chr12	98947195	98947395	tested_uncharacterized_CREs	-0.116267	0.0620405	0.135798	known_repressor	NO
peak1906	chr12	98980865	98981065	tested_uncharacterized_CREs	0.139024	0.974867	1	known_repressor	NO
peak1907	chr12	99004435	99004635	tested_uncharacterized_CREs	-0.361505	2.40858e-05	0.000105441	known_repressor	YES
peak1908	chr12	99107065	99107265	tested_uncharacterized_CREs	0.0999263	0.91584	1	known_repressor	NO
peak1909	chr12	99111495	99111695	tested_uncharacterized_CREs	-0.231922	0.0027584	0.00803088	known_repressor	YES
peak1910	chr12	99336875	99337075	tested_uncharacterized_CREs	0.661451	1	1	known_repressor	NO
peak1911	chr12	100682816	100683016	tested_uncharacterized_CREs	-0.315193	5.51396e-05	0.000223651	no_known_repressor	YES
peak1912	chr12	100857116	100857316	tested_uncharacterized_CREs	-0.385122	2.80024e-06	1.43525e-05	no_known_repressor	YES
peak1913	chr12	100933076	100933276	tested_uncharacterized_CREs	-0.82832	6.58965e-16	1.3894e-14	known_repressor	YES
peak1914	chr12	101238896	101239096	tested_uncharacterized_CREs	1.04612	1	1	no_known_repressor	NO
peak1915	chr12	102343725	102343925	tested_uncharacterized_CREs	0.805878	0.99998	1	known_repressor	NO
peak1916	chr12	102428676	102428876	tested_uncharacterized_CREs	-0.0816434	0.145888	0.29138	no_known_repressor	NO
peak1917	chr12	102445356	102445556	tested_uncharacterized_CREs	-0.0655379	0.196745	0.379227	no_known_repressor	NO
peak1918	chr12	102642956	102643156	tested_uncharacterized_CREs	-0.189406	0.00754727	0.0201459	no_known_repressor	YES
peak1919	chr12	102643476	102643676	tested_uncharacterized_CREs	-0.302505	9.38954e-05	0.000362354	no_known_repressor	YES
peak1920	chr12	102696476	102696676	tested_uncharacterized_CREs	0.437755	1	1	no_known_repressor	NO
peak1921	chr12	102788135	102788335	tested_uncharacterized_CREs	-0.0950384	0.10192	0.211503	known_repressor	NO
peak1922	chr12	103066136	103066336	tested_uncharacterized_CREs	0.776497	1	1	no_known_repressor	NO
peak1923	chr12	104556896	104557096	tested_uncharacterized_CREs	0.187331	0.99533	1	known_repressor	NO
peak1924	chr12	104666076	104666276	tested_uncharacterized_CREs	-0.0812201	0.185873	0.360385	no_known_repressor	NO
peak1925	chr12	104666825	104667025	tested_uncharacterized_CREs	0.407112	1	1	known_repressor	NO
peak1926	chr12	104671316	104671516	tested_uncharacterized_CREs	-0.14158	0.0327093	0.0760622	no_known_repressor	NO
peak1927	chr12	104778195	104778395	tested_uncharacterized_CREs	-0.37683	3.89097e-06	1.94065e-05	known_repressor	YES
peak1928	chr12	106768916	106769116	tested_uncharacterized_CREs	-0.00379945	0.479333	0.818545	no_known_repressor	NO
peak1929	chr12	107090655	107090855	tested_uncharacterized_CREs	0.0409154	0.712271	1	known_repressor	NO
peak1930	chr12	107216116	107216316	tested_uncharacterized_CREs	0.412099	1	1	no_known_repressor	NO
peak1931	chr12	107396495	107396695	tested_uncharacterized_CREs	-0.727947	5.33858e-14	8.93717e-13	known_repressor	YES
peak1932	chr12	108361136	108361336	tested_uncharacterized_CREs	0.578605	1	1	no_known_repressor	NO
peak1933	chr12	108775976	108776176	tested_uncharacterized_CREs	-1.16588	1.09134e-23	4.64267e-22	known_repressor	YES
peak1934	chr12	108848335	108848535	tested_uncharacterized_CREs	0.0789005	0.870808	1	known_repressor	NO
peak1935	chr12	108862176	108862376	tested_uncharacterized_CREs	-0.77198	3.16595e-15	6.22179e-14	known_repressor	YES
peak1936	chr12	108933875	108934075	tested_uncharacterized_CREs	-0.421589	5.04282e-07	2.99669e-06	known_repressor	YES
peak1937	chr12	109284076	109284276	tested_uncharacterized_CREs	-0.474364	2.83975e-08	2.09991e-07	known_repressor	YES
peak1938	chr12	109729035	109729235	tested_uncharacterized_CREs	-0.231366	0.00177684	0.00536764	known_repressor	YES
peak1939	chr12	109749595	109749795	tested_uncharacterized_CREs	-0.105147	0.0885225	0.186103	known_repressor	NO
peak1940	chr12	109749775	109749975	tested_uncharacterized_CREs	NA	NA	NA	known_repressor	NA
peak1941	chr12	109750305	109750505	tested_uncharacterized_CREs	-1.77175	1.71642e-17	4.20785e-16	known_repressor	YES
peak1942	chr12	109827015	109827215	tested_uncharacterized_CREs	0.3014	0.999959	1	known_repressor	NO
peak1943	chr12	109834395	109834595	tested_uncharacterized_CREs	-0.336069	2.32143e-05	0.00010212	known_repressor	YES
peak1944	chr12	110174476	110174676	tested_uncharacterized_CREs	-0.734487	7.1065e-14	1.16805e-12	known_repressor	YES
peak1945	chr12	110623966	110624166	tested_uncharacterized_CREs	-0.852673	6.60852e-17	1.52206e-15	no_known_repressor	YES
peak1946	chr12	110789178	110789378	tested_uncharacterized_CREs	-0.390683	4.64442e-06	2.2896e-05	no_known_repressor	YES
peak1947	chr12	110871056	110871256	tested_uncharacterized_CREs	-0.00182155	0.489974	0.833588	no_known_repressor	NO
peak1948	chr12	110967476	110967676	tested_uncharacterized_CREs	-0.00443948	0.476353	0.81436	no_known_repressor	NO
peak1949	chr12	111122255	111122455	tested_uncharacterized_CREs	-0.131711	0.0512147	0.114316	known_repressor	NO
peak1950	chr12	111430775	111430975	tested_uncharacterized_CREs	0.776228	1	1	known_repressor	NO
peak1951	chr12	111431375	111431575	tested_uncharacterized_CREs	-0.00109272	0.494279	0.839239	known_repressor	NO
peak1952	chr12	111791715	111791915	tested_uncharacterized_CREs	-0.21591	0.0178054	0.0434003	known_repressor	YES
peak1953	chr12	111970656	111970856	tested_uncharacterized_CREs	-0.108799	0.151564	0.301213	no_known_repressor	NO
peak1954	chr12	112274116	112274316	tested_uncharacterized_CREs	0.178448	0.992919	1	no_known_repressor	NO
peak1955	chr12	112348496	112348696	tested_uncharacterized_CREs	0.0222105	0.614813	1	no_known_repressor	NO
peak1956	chr12	112370396	112370596	tested_uncharacterized_CREs	-0.115319	0.0625661	0.1367	no_known_repressor	NO
peak1957	chr12	112391336	112391536	tested_uncharacterized_CREs	-0.187867	0.00814664	0.0215181	no_known_repressor	YES
peak1958	chr12	112392796	112392996	tested_uncharacterized_CREs	-0.86511	8.92877e-16	1.83446e-14	no_known_repressor	YES
peak1959	chr12	112535476	112535676	tested_uncharacterized_CREs	-0.00490963	0.473138	0.810454	no_known_repressor	NO
peak1960	chr12	112952306	112952506	tested_uncharacterized_CREs	0.66928	1	1	no_known_repressor	NO
peak1961	chr12	112986995	112987195	tested_uncharacterized_CREs	0.210227	0.997463	1	known_repressor	NO
peak1962	chr12	113044496	113044696	tested_uncharacterized_CREs	0.468259	1	1	known_repressor	NO
peak1963	chr12	113253535	113253735	tested_uncharacterized_CREs	0.198159	0.997005	1	known_repressor	NO
peak1964	chr12	113373636	113373836	tested_uncharacterized_CREs	0.342967	0.999999	1	known_repressor	NO
peak1965	chr12	113387975	113388175	tested_uncharacterized_CREs	-3.1433	1.38387e-45	2.08503e-43	known_repressor	YES
peak1966	chr12	113388215	113388415	tested_uncharacterized_CREs	-0.0374028	0.305837	0.560805	known_repressor	NO
peak1967	chr12	113398995	113399195	tested_uncharacterized_CREs	-0.0392589	0.310394	0.568152	known_repressor	NO
peak1968	chr12	113503116	113503316	tested_uncharacterized_CREs	-0.27218	0.0030787	0.00888475	known_repressor	YES
peak1969	chr12	113558060	113558260	tested_uncharacterized_CREs	-0.398875	7.34181e-06	3.47032e-05	known_repressor	YES
peak1970	chr12	113569415	113569615	tested_uncharacterized_CREs	-0.0607733	0.202334	0.38855	known_repressor	NO
peak1971	chr12	113593475	113593675	tested_uncharacterized_CREs	-0.310956	8.37768e-05	0.000326441	known_repressor	YES
peak1972	chr12	113760296	113760496	tested_uncharacterized_CREs	-0.212085	0.008568	0.0225077	no_known_repressor	YES
peak1973	chr12	114039576	114039776	tested_uncharacterized_CREs	-0.972728	8.52386e-20	2.59087e-18	known_repressor	YES
peak1974	chr12	115212036	115212236	tested_uncharacterized_CREs	0.291254	0.999994	1	no_known_repressor	NO
peak1975	chr12	115333736	115333936	tested_uncharacterized_CREs	0.637475	1	1	no_known_repressor	NO
peak1976	chr12	115393476	115393676	tested_uncharacterized_CREs	0.2764	0.999834	1	no_known_repressor	NO
peak1977	chr12	115410516	115410716	tested_uncharacterized_CREs	-0.27405	0.00033269	0.00115092	no_known_repressor	YES
peak1978	chr12	115487556	115487756	tested_uncharacterized_CREs	-0.7911	3.70637e-15	7.18619e-14	known_repressor	YES
peak1979	chr12	115575656	115575856	tested_uncharacterized_CREs	0.0869899	0.886308	1	known_repressor	NO
peak1980	chr12	115630295	115630495	tested_uncharacterized_CREs	-0.0243311	0.370744	0.661214	known_repressor	NO
peak1981	chr12	115670775	115670975	tested_uncharacterized_CREs	-0.36873	5.12601e-06	2.50144e-05	known_repressor	YES
peak1982	chr12	115803675	115803875	tested_uncharacterized_CREs	0.246332	0.999709	1	known_repressor	NO
peak1983	chr12	117244795	117244995	tested_uncharacterized_CREs	0.069763	0.840167	1	known_repressor	NO
peak1984	chr12	117317775	117317975	tested_uncharacterized_CREs	-0.280007	0.0192902	0.0466889	known_repressor	YES
peak1985	chr12	117664395	117664595	tested_uncharacterized_CREs	-0.452632	5.15159e-07	3.0563e-06	known_repressor	YES
peak1986	chr12	117731995	117732195	tested_uncharacterized_CREs	0.988955	1	1	known_repressor	NO
peak1987	chr12	117732155	117732355	tested_uncharacterized_CREs	NA	NA	NA	known_repressor	NA
peak1988	chr12	117815665	117815865	tested_uncharacterized_CREs	0.296042	0.999996	1	known_repressor	NO
peak1989	chr12	117925096	117925296	tested_uncharacterized_CREs	-0.0471147	0.258797	0.485379	no_known_repressor	NO
peak1990	chr12	118447855	118448055	tested_uncharacterized_CREs	-0.352149	1.30474e-05	5.93453e-05	known_repressor	YES
peak1991	chr12	118536175	118536375	tested_uncharacterized_CREs	-0.0806259	0.152677	0.303007	known_repressor	NO
peak1992	chr12	118536335	118536535	tested_uncharacterized_CREs	NA	NA	NA	known_repressor	NA
peak1993	chr12	118585135	118585335	tested_uncharacterized_CREs	0.0290482	0.651813	1	known_repressor	NO
peak1994	chr12	118591755	118591955	tested_uncharacterized_CREs	-0.171674	0.0180603	0.0439622	known_repressor	YES
peak1995	chr12	119070976	119071176	tested_uncharacterized_CREs	-0.822484	1.83318e-16	4.06674e-15	known_repressor	YES
peak1996	chr12	119083116	119083316	tested_uncharacterized_CREs	-1.14909	1.55392e-23	6.45858e-22	known_repressor	YES
peak1997	chr12	119499086	119499286	tested_uncharacterized_CREs	-1.19069	2.3953e-24	1.07595e-22	known_repressor	YES
peak1998	chr12	119665156	119665356	tested_uncharacterized_CREs	0.0579222	0.740958	1	no_known_repressor	NO
[truncated: 5,549 more rows]

## Sheet: Tested_uncharacterized_CREs
peakid	chr	start	end	annotation	AJ72_RNA_rep1	AJ73_RNA_rep2	AJ74_RNA_rep3	AJ75_RNA_rep4	AJ76_RNA_rep5	AJ83_DNA_rep1	AJ84_DNA_rep2	AJ85_DNA_rep3	AJ86_DNA_rep4	AJ87_DNA_rep5
peak7461	chr1	176849089	176849289	control_enhancers	1721	2103	2406	2274	2392	578	517	422	717	511
peak7462	chr1	234719516	234719716	control_enhancers	1549	1923	2152	1906	2188	1320	1323	1022	1726	1394
peak7463	chr10	73620283	73620483	control_enhancers	4955	5741	6690	5833	6572	1896	1826	1465	2503	1922
peak7464	chr11	20389213	20389413	control_enhancers	1313	1617	1893	1654	1889	779	766	636	1021	830
peak7465	chr11	61739419	61739619	control_enhancers	6398	7626	8972	7898	8778	1676	1633	1321	2053	1736
peak7466	chr11	65264875	65265075	control_enhancers	29382	35568	40881	36403	39931	2979	2927	2536	3941	3229
peak7467	chr14	67885729	67885929	control_enhancers	6037	7194	8633	7440	8306	1123	1010	826	1373	1091
peak7468	chr16	80004929	80005129	control_enhancers	3345	4023	4631	4126	4548	1694	1671	1466	2225	1706
peak7469	chr19	13510015	13510215	control_enhancers	916	1029	1270	1166	1200	1146	1073	875	1530	1130
peak7470	chr20	30263722	30263922	control_enhancers	18624	22191	26095	22803	25403	3641	3637	2828	4771	3825
peak7471	chr20	56027050	56027250	control_enhancers	3453	4188	4980	4265	4723	3174	3161	2528	4060	3341
peak7472	chr21	36399097	36399297	control_enhancers	7475	9051	10558	9214	10228	4143	3903	3228	5048	4174
peak7473	chr3	39680862	39681062	control_enhancers	1248	1505	1741	1542	1657	708	653	596	855	729
peak7474	chr5	42950833	42951033	control_enhancers	6306	7610	8675	7777	8615	3029	2899	2281	3910	2972
peak7475	chr5	53621573	53621773	control_enhancers	1402	1666	1927	1680	1920	370	373	271	475	382
peak7476	chr6	29932700	29932900	control_enhancers	3458	4343	5016	4468	4760	2476	2514	1930	3302	2567
peak7478	chr7	22473689	22473889	control_enhancers	3529	4217	4747	4333	4791	1320	1393	971	1692	1332
peak7477	chr7	100743468	100743668	control_enhancers	6270	7270	8627	7611	8386	2250	2132	1800	2971	2340
peak7479	chr9	110546847	110547047	control_enhancers	5210	6215	7302	6228	6970	2048	1904	1593	2522	2075
peak7480	chr9	135879542	135879742	control_enhancers	6287	7438	9144	8034	8651	3133	3059	2501	4070	3405
peak7482	chr1	35428867	35429067	control_random_regions	712	814	928	798	914	641	678	501	842	682
new_peak2	chr1	70986863	70987113	control_random_regions	0	0	0	0	0	0	0	0	0	0
peak7484	chr1	73265282	73265482	control_random_regions	3276	3787	4382	3926	4267	3707	3515	2915	4730	3822
new_peak3	chr1	73389845	73390095	control_random_regions	0	0	0	0	0	0	0	0	0	0
peak7492	chr1	120243094	120243294	control_random_regions	4232	5182	5928	5469	5393	4025	3794	3133	5271	4240
new_peak5	chr1	238869701	238869951	control_random_regions	1105	1293	1522	1319	1440	1212	1140	938	1586	1194
new_peak6	chr10	9818979	9819229	control_random_regions	0	0	0	0	0	0	0	0	0	0
new_peak7	chr10	38580772	38581022	control_random_regions	356	454	495	451	498	59	74	48	61	51
peak7481	chr10	44200128	44200328	control_random_regions	825	969	1152	1007	1086	1212	1151	913	1440	1159
new_peak9	chr10	129363368	129363618	control_random_regions	0	0	0	0	0	0	0	0	0	0
new_peak10	chr11	10454261	10454511	control_random_regions	0	0	0	0	0	0	0	0	0	0
peak7495	chr11	66873728	66873928	control_random_regions	1182	1433	1689	1481	1648	1164	1160	952	1564	1182
new_peak12	chr11	79692833	79693083	control_random_regions	0	0	0	0	0	0	0	0	1	0
peak7488	chr11	114494095	114494295	control_random_regions	1960	2333	2613	2358	2663	1992	1868	1507	2598	2030
peak7490	chr11	119743348	119743548	control_random_regions	1011	1140	1312	1203	1321	1204	1222	977	1630	1260
new_peak14	chr12	48922283	48922533	control_random_regions	8032	9687	10760	9874	10986	5886	5813	4755	7808	6390
new_peak15	chr12	70515017	70515267	control_random_regions	1137	1348	1649	1471	1620	1260	1267	1011	1636	1312
new_peak16	chr12	77140434	77140684	control_random_regions	0	0	0	0	0	0	0	0	0	0
new_peak17	chr12	88807909	88808159	control_random_regions	0	0	0	0	0	0	0	0	0	0
new_peak20	chr13	88432131	88432381	control_random_regions	1183	1451	1645	1458	1653	1152	1161	942	1562	1259
peak7491	chr14	62303000	62303200	control_random_regions	100	115	123	115	114	169	174	156	217	205
new_peak23	chr14	98850704	98850954	control_random_regions	0	0	0	0	0	0	0	0	0	0
new_peak24	chr15	36253791	36254041	control_random_regions	2247	2724	3043	2787	3222	2691	2548	2027	3267	2800
new_peak25	chr15	60460295	60460545	control_random_regions	0	0	0	0	0	0	0	0	0	0
peak7493	chr15	90074170	90074370	control_random_regions	1485	1803	2050	1795	1987	1532	1429	1231	2039	1623
new_peak26	chr16	59827823	59828073	control_random_regions	1944102	2307922	2693897	2383393	2618915	2401581	2310992	1827458	3065114	2435498
new_peak27	chr16	63443067	63443317	control_random_regions	19366	23294	26914	23950	26296	21617	21822	17266	28710	22578
new_peak32	chr18	32539953	32540203	control_random_regions	0	0	0	0	0	0	0	0	0	0
new_peak37	chr2	21296760	21297010	control_random_regions	674	878	944	909	940	635	611	493	834	638
new_peak38	chr2	26882563	26882813	control_random_regions	0	0	0	0	0	0	0	0	0	0
new_peak39	chr2	151204448	151204698	control_random_regions	15559	18785	21883	19341	21303	15507	14884	11884	19741	15556
new_peak42	chr2	196174537	196174787	control_random_regions	91	124	117	131	134	107	133	76	120	118
new_peak44	chr20	38076460	38076710	control_random_regions	0	0	0	0	0	0	0	0	0	0
new_peak45	chr20	54734025	54734275	control_random_regions	11903	14159	16220	14450	15633	12104	11939	9562	15872	12518
new_peak46	chr21	23206414	23206664	control_random_regions	0	0	0	0	0	0	0	0	0	0
new_peak50	chr3	89129036	89129286	control_random_regions	1441	1799	2005	1850	1993	1324	1400	1048	1786	1492
new_peak51	chr3	114900583	114900833	control_random_regions	0	0	0	0	0	0	0	0	0	0
new_peak54	chr3	153499336	153499586	control_random_regions	0	0	0	0	0	0	0	0	0	0
peak7496	chr4	132303524	132303724	control_random_regions	4929	6014	6974	6180	6828	4509	4473	3897	6111	4951
new_peak61	chr4	160817595	160817845	control_random_regions	413	461	506	493	543	250	271	181	301	246
new_peak62	chr4	163281280	163281530	control_random_regions	0	0	0	0	0	0	0	0	0	0
new_peak69	chr5	122620259	122620509	control_random_regions	0	0	0	0	0	0	0	0	0	0
peak7483	chr6	17389998	17390198	control_random_regions	1593	2003	2328	1992	2210	1837	1902	1527	2341	2109
new_peak71	chr6	53299305	53299555	control_random_regions	0	0	0	0	0	0	0	0	0	0
new_peak72	chr6	64082150	64082400	control_random_regions	18857	22661	26320	23601	25622	24672	23771	18870	31677	25206
peak7485	chr6	83513629	83513829	control_random_regions	3625	4294	4884	4463	4940	3218	3237	2722	4255	3384
new_peak73	chr6	85033531	85033781	control_random_regions	16474	19515	22945	20527	22536	17759	17553	13366	22535	17962
peak7500	chr6	89728962	89729162	control_random_regions	1849	2391	2690	2383	2671	2654	2446	2114	3483	2835
peak7494	chr6	155812374	155812574	control_random_regions	1867	2157	2461	2171	2487	1623	1677	1278	2057	1828
new_peak77	chr7	20328441	20328691	control_random_regions	886	1036	1248	1108	1260	920	863	779	1176	971
new_peak78	chr7	44135166	44135416	control_random_regions	13139	15688	17799	16146	17572	11633	11713	9484	15461	12258
peak7498	chr7	113085128	113085328	control_random_regions	475	519	618	551	611	467	454	432	653	526
peak7499	chr7	142741012	142741212	control_random_regions	5305	6377	7422	6536	7117	6174	5955	4863	7796	6304
new_peak82	chr8	47824770	47825020	control_random_regions	173655	209716	242933	214117	236293	191999	187999	148906	247522	198518
new_peak83	chr8	50153613	50153863	control_random_regions	47823	57718	66283	59640	64976	54507	53964	43667	71162	56799
peak7487	chr8	122574490	122574690	control_random_regions	4688	5565	6681	5890	6389	4481	4291	3603	5651	4805
new_peak86	chr8	127622187	127622437	control_random_regions	58	71	87	75	83	97	79	89	124	91
new_peak87	chr8	140105861	140106111	control_random_regions	27189	32574	38140	33793	36920	35877	34672	28192	45868	36678
new_peak89	chr9	84398071	84398321	control_random_regions	0	0	0	0	0	0	0	0	0	0
peak7497	chrX	7371790	7371990	control_random_regions	1372	1710	2006	1714	1905	1760	1626	1363	2173	1752
peak7486	chrX	39095833	39096033	control_random_regions	2859	3442	4038	3518	3975	3510	3433	2859	4602	3757
new_peak93	chrX	63323186	63323436	control_random_regions	0	0	0	0	0	0	0	0	0	0
peak7489	chrX	74417295	74417495	control_random_regions	768	873	1041	939	1116	932	880	705	1188	951
new_peak95	chrX	78217716	78217966	control_random_regions	4657	5600	6446	5996	6399	4382	4359	3431	5808	4544
new_peak96	chrX	97876902	97877152	control_random_regions	0	0	0	0	0	0	0	0	0	0
new_peak97	chrX	111138095	111138345	control_random_regions	268901	323711	373428	333230	365956	163931	162385	124329	213646	168852
new_peak100	chrX	151454039	151454289	control_random_regions	13963	16724	19477	17403	18765	25697	25202	20480	33278	26562
peak7446	chr1	112134949	112135149	control_silencers	1080	1337	1531	1276	1402	1409	1284	1025	1740	1266
peak7443	chr1	115572041	115572241	control_silencers	1700	2041	2241	2023	2256	1549	1586	1414	1998	1943
peak7447	chr11	46015703	46015903	control_silencers	2690	3224	3623	3278	3682	2240	2030	1698	2715	2216
peak7448	chr11	46261496	46261696	control_silencers	3469	4036	4849	4265	4721	4171	3879	3236	5162	4247
peak7441	chr11	69379272	69379472	control_silencers	1868	2323	2638	2319	2612	1730	1730	1374	2275	1935
peak7449	chr12	92542879	92543079	control_silencers	1129	1317	1548	1386	1501	1918	1853	1535	2413	2044
peak7450	chr17	16146964	16147164	control_silencers	889	1101	1220	1121	1224	981	914	726	1163	1011
peak7451	chr17	76140051	76140251	control_silencers	2672	3239	3841	3483	3618	2032	2018	1503	2570	2140
peak7452	chr2	96871127	96871327	control_silencers	1300	1639	1896	1608	1822	1685	1650	1304	2079	1765
peak7453	chr2	145202100	145202300	control_silencers	1130	1241	1525	1308	1474	1531	1510	1202	1920	1562
peak7454	chr20	22391345	22391545	control_silencers	973	1120	1348	1193	1290	765	929	668	1153	879
peak7455	chr20	37482893	37483093	control_silencers	1741	2136	2510	2242	2370	1975	1794	1525	2471	1912
peak7456	chr4	139695470	139695670	control_silencers	712	796	943	818	907	714	701	547	921	679
peak7457	chr6	20459656	20459856	control_silencers	399	479	572	537	555	398	385	284	485	401
peak7444	chr7	560800	561000	control_silencers	3537	4261	5040	4442	4852	2610	2613	2127	3439	2811
peak7458	chr7	120720908	120721108	control_silencers	2358	2668	3241	2787	3034	2547	2482	2017	3216	2769
peak7459	chr8	108117041	108117241	control_silencers	2712	3137	3673	3256	3475	3149	3012	2291	4077	3207
peak7460	chr9	100702028	100702228	control_silencers	4300	5239	5792	5327	5935	5393	4821	4082	6488	5352
peak7445	chrX	11551318	11551518	control_silencers	1141	1374	1571	1401	1508	1127	1064	904	1500	1164
peak7442	chrX	153358039	153358239	control_silencers	3031	3701	4195	3747	4077	2992	2930	2332	3864	3024
peak1	chr1	1023600	1023800	tested_silencers	0	0	0	0	0	0	0	0	0	0
peak2	chr1	1041915	1042115	tested_silencers	1361	1491	1816	1588	1749	1198	1174	930	1563	1216
peak3	chr1	1042655	1042855	tested_silencers	5030	6213	7089	6235	6721	3331	3527	2953	4585	3548
peak4	chr1	1060475	1060675	tested_silencers	3732	4640	5232	4598	5184	3773	3718	2884	4893	3973
peak5	chr1	1127175	1127375	tested_silencers	1049	1267	1422	1242	1358	1191	1173	867	1483	1123
peak6	chr1	1140555	1140755	tested_silencers	3506	4273	5049	4346	4921	4491	4240	3555	5763	4725
peak7	chr1	1218540	1218740	tested_silencers	3873	4572	5155	4649	5038	3948	4006	3058	5136	4131
peak8	chr1	1234395	1234595	tested_silencers	2449	2830	3362	3019	3352	2341	2234	1918	3204	2537
peak9	chr1	1234556	1234756	tested_silencers	0	0	0	0	0	0	0	0	0	0
peak10	chr1	1268275	1268475	tested_silencers	2319	2722	3141	2947	3195	2073	2023	1730	2768	2276
peak11	chr1	1429096	1429296	tested_silencers	1091	1374	1624	1400	1529	1787	1674	1347	2203	1714
peak12	chr1	1472150	1472350	tested_silencers	3914	4632	5434	4661	5210	2714	2744	2279	3614	2816
peak13	chr1	1951660	1951860	tested_silencers	688	876	1002	865	967	708	675	541	946	759
peak14	chr1	2269695	2269895	tested_silencers	1067	1299	1488	1368	1471	1100	1103	913	1465	1143
peak15	chr1	2399638	2399838	tested_silencers	1239	1470	1844	1550	1692	1266	1249	1026	1658	1344
peak16	chr1	2569476	2569676	tested_silencers	2271	2686	3123	2710	2990	2426	2328	1883	3127	2371
peak17	chr1	2614540	2614740	tested_silencers	1095	1422	1718	2569	3116	1125	1294	942	2550	2215
peak18	chr1	2622475	2622675	tested_silencers	3579	4840	5449	4905	5162	3082	3607	2877	4982	3304
peak19	chr1	3462455	3462655	tested_silencers	348	743	890	738	508	884	863	782	1197	933
peak20	chr1	4109335	4109535	tested_silencers	3341	3845	4531	4067	4363	2064	2045	1601	2736	2181
peak21	chr1	4113180	4113380	tested_silencers	834	1029	1137	1038	1095	779	748	623	1082	812
peak22	chr1	5061616	5061816	tested_silencers	2591	3119	3661	3151	3633	4518	4341	3595	5907	4610
peak23	chr1	5611515	5611715	tested_silencers	4600	5522	6500	5831	6158	3817	3815	3085	5023	3967
peak24	chr1	5907446	5907646	tested_silencers	412	408	484	411	472	661	694	503	891	745
peak25	chr1	5910315	5910515	tested_silencers	925	1191	1466	1196	1356	1193	1196	1012	1559	1261
peak26	chr1	6157455	6157655	tested_silencers	3253	3715	4565	3976	4329	3147	3073	2316	3926	3211
peak27	chr1	6221766	6221966	tested_silencers	1402	1701	1945	1744	1945	2883	2850	2351	3921	3100
peak28	chr1	6278895	6279095	tested_silencers	1913	2756	3244	2554	2565	3113	2828	2573	3942	3112
peak29	chr1	6281715	6281915	tested_silencers	3236	3870	4492	4005	4341	3331	3097	2597	4251	3376
peak30	chr1	6412335	6412535	tested_silencers	702	894	1021	918	1000	740	727	631	945	810
peak31	chr1	6579335	6579535	tested_silencers	345	432	535	491	478	731	726	574	939	752
peak32	chr1	6649275	6649475	tested_silencers	3150	3787	4448	3967	4204	2552	2507	2060	3371	2774
peak33	chr1	7032460	7032660	tested_silencers	4255	5310	6102	5315	6003	4913	4703	3866	6465	4981
peak34	chr1	7051415	7051615	tested_silencers	6623	7919	9238	8174	8909	3177	3115	2646	4220	3310
peak35	chr1	7587195	7587395	tested_silencers	1926	2493	2895	2500	2623	2405	2329	2120	3226	2485
peak36	chr1	7587355	7587555	tested_silencers	272	570	761	595	379	992	854	848	1255	1081
peak37	chr1	7676315	7676515	tested_silencers	5120	6215	7049	6306	6907	6556	6218	5021	8239	6668
peak38	chr1	7676476	7676676	tested_silencers	0	0	0	0	0	0	0	0	0	1
peak39	chr1	7717575	7717775	tested_silencers	2321	2707	3161	2836	3131	2253	2099	1756	2759	2200
peak40	chr1	7793455	7793655	tested_silencers	2885	3670	4219	3580	3882	3595	3519	2958	4676	3743
peak41	chr1	7793615	7793815	tested_silencers	0	0	0	0	0	0	0	0	0	0
peak42	chr1	7871335	7871535	tested_silencers	2898	3561	4113	3664	3923	3099	3062	2575	3957	3199
peak43	chr1	7925535	7925735	tested_silencers	2521	2978	3533	3027	3307	2086	2011	1566	2538	2100
peak44	chr1	8125536	8125736	tested_silencers	1466	1863	2139	1873	2025	2256	2176	1784	2992	2344
peak45	chr1	8357415	8357615	tested_silencers	2541	3184	3500	3071	3479	2192	2115	1664	2737	2183
peak46	chr1	8367735	8367935	tested_silencers	1579	1850	2170	1974	2022	1774	1709	1372	2242	1804
peak47	chr1	8391555	8391755	tested_silencers	2394	2860	3271	2984	3143	2003	1878	1627	2565	2089
peak48	chr1	8709115	8709315	tested_silencers	4959	6416	7557	6718	6859	5210	4977	4099	6740	5465
peak49	chr1	9001995	9002195	tested_silencers	5615	6833	7582	7126	7546	5089	5026	3922	6335	5291
peak50	chr1	9007315	9007515	tested_silencers	5806	6985	8249	7108	8152	4473	4306	3266	5680	4557
peak51	chr1	9038755	9038955	tested_silencers	532	644	761	665	732	502	428	378	657	514
peak52	chr1	9100055	9100255	tested_silencers	2141	2591	2986	2614	2977	2751	2805	2269	3764	2908
peak53	chr1	9175695	9175895	tested_silencers	3119	3761	4385	3951	4334	3640	3649	2970	4748	3817
peak54	chr1	9542895	9543095	tested_silencers	1891	2316	2655	2304	2553	2103	2127	1741	2756	2311
peak55	chr1	9593055	9593255	tested_silencers	4575	5362	6064	5538	6086	4117	3864	3210	5197	3995
peak56	chr1	9615475	9615675	tested_silencers	3356	4167	4884	4301	4511	5314	4870	4332	6604	5371
peak57	chr1	9771355	9771555	tested_silencers	2763	3268	3774	3413	3633	2896	2831	2407	3844	3113
peak58	chr1	9828075	9828275	tested_silencers	2650	3294	3718	3358	3729	2804	2873	2220	3888	2980
peak59	chr1	9828255	9828455	tested_silencers	2	0	0	2	1	0	0	1	0	0
peak60	chr1	9828415	9828615	tested_silencers	4	4	5	6	4	6	4	4	5	5
peak61	chr1	10019355	10019555	tested_silencers	961	1217	1434	1289	1413	722	683	599	989	751
peak62	chr1	10059035	10059235	tested_silencers	1937	2307	2767	2552	2687	2487	2415	1922	3169	2633
peak63	chr1	10067355	10067555	tested_silencers	3709	4526	5265	4612	4936	4635	4358	3553	5774	4690
peak64	chr1	10292356	10292556	tested_silencers	685	1079	1174	952	851	1741	1782	1415	2248	1810
peak65	chr1	10321875	10322075	tested_silencers	2774	3227	3825	3497	3746	3208	3094	2669	4156	3301
peak66	chr1	10339215	10339415	tested_silencers	1692	2091	2255	2099	2398	1897	1868	1407	2396	2025
peak67	chr1	10371615	10371815	tested_silencers	3341	4170	5101	4318	4628	5275	5025	4260	6899	5515
peak68	chr1	10385855	10386055	tested_silencers	3502	4359	5187	4436	4853	3363	3336	2528	4298	3560
peak69	chr1	10414055	10414255	tested_silencers	2003	2442	2781	2456	2720	2380	2295	1828	3006	2421
peak70	chr1	10469355	10469555	tested_silencers	1127	1335	1519	1385	1548	1325	1325	1088	1715	1345
peak71	chr1	10881375	10881575	tested_silencers	1374	1679	1912	1806	2066	1359	1296	1076	1737	1380
peak72	chr1	11186655	11186855	tested_silencers	1541	1868	2260	1912	2167	1466	1489	1165	1950	1550
peak73	chr1	11254536	11254736	tested_silencers	486	630	685	659	696	765	686	646	889	775
peak74	chr1	11405655	11405855	tested_silencers	3949	4585	5479	4850	5369	3372	3371	2647	4163	3459
peak75	chr1	11460745	11460945	tested_silencers	1317	1499	1686	1579	1701	1784	1765	1367	2375	1917
peak76	chr1	14435595	14435795	tested_silencers	1171	1383	1656	1546	1613	1310	1357	1009	1747	1445
peak77	chr1	14582315	14582515	tested_silencers	2206	2811	3086	2814	3110	1824	1741	1377	2400	1889
peak78	chr1	14688955	14689155	tested_silencers	3503	4048	4835	4204	4722	4206	4030	3081	5403	4330
peak79	chr1	15726235	15726435	tested_silencers	4360	5047	6032	5229	5743	4106	4007	3259	5321	4176
peak80	chr1	15812115	15812315	tested_silencers	851	1019	1199	1092	1155	967	871	739	1118	927
peak81	chr1	15914976	15915176	tested_silencers	2465	3029	3411	3021	3237	2493	2422	2177	3266	2470
peak82	chr1	15994716	15994916	tested_silencers	2853	3644	3932	3558	3929	4056	3994	3306	5113	4175
peak83	chr1	16234075	16234275	tested_silencers	1669	2030	2385	2091	2198	2033	1908	1477	2534	2051
peak84	chr1	16238495	16238695	tested_silencers	6151	7520	8870	7835	8222	8800	8110	6650	11005	8842
peak85	chr1	16269545	16269745	tested_silencers	3812	4607	5327	4778	5114	3235	3203	2645	4225	3398
peak86	chr1	16636916	16637116	tested_silencers	4112	4940	6001	5150	5561	2893	2886	2224	3724	2989
peak87	chr1	16819336	16819536	tested_silencers	163	179	212	172	203	162	157	128	222	146
peak88	chr1	17295015	17295215	tested_silencers	2585	3005	3599	3160	3488	1715	1691	1396	2121	1782
peak89	chr1	17513276	17513476	tested_silencers	3988	4925	5591	4848	5503	3956	3748	2820	4907	3795
peak90	chr1	17565945	17566145	tested_silencers	378	443	540	448	507	263	292	215	339	311
peak91	chr1	18336295	18336495	tested_silencers	0	0	0	0	0	0	0	0	0	0
peak92	chr1	18337556	18337756	tested_silencers	1488	1722	2064	1753	1959	1445	1347	1113	1835	1515
peak93	chr1	18347856	18348056	tested_silencers	1632	1921	2298	2077	2178	1167	1231	992	1590	1190
peak94	chr1	18610476	18610676	tested_silencers	843	999	1208	1091	1145	1094	920	817	1296	1052
peak95	chr1	19047380	19047580	tested_silencers	3030	3673	4265	3646	4081	2278	2375	1783	2996	2411
peak96	chr1	19112216	19112416	tested_silencers	2938	3534	4192	3566	3980	2775	2633	2137	3548	2888
peak97	chr1	19327695	19327895	tested_silencers	1152	1422	1652	1450	1595	1498	1539	1206	1982	1560
peak98	chr1	19389215	19389415	tested_silencers	2447	2782	3374	2939	3246	1984	1886	1451	2525	1958
peak99	chr1	19873255	19873455	tested_silencers	1260	1480	1734	1570	1706	1695	1628	1341	2184	1853
peak100	chr1	19873475	19873675	tested_silencers	726	873	1053	885	1012	534	487	447	711	542
peak101	chr1	19955355	19955555	tested_silencers	3076	4059	4520	3978	4402	3685	3538	2900	4846	4028
peak102	chr1	20122096	20122296	tested_silencers	4109	4733	5569	4926	5503	2265	2291	1738	2951	2272
peak103	chr1	20765876	20766076	tested_silencers	1064	1291	1494	1319	1411	1521	1436	1074	1917	1486
peak104	chr1	20897875	20898075	tested_silencers	4429	5643	6207	5747	6060	3718	3554	3212	5009	3979
peak105	chr1	20908176	20908376	tested_silencers	1190	1404	1501	1523	1536	930	970	772	1227	977
peak106	chr1	21455856	21456056	tested_silencers	1369	1872	2175	1831	1816	2473	2254	2048	3215	2543
peak107	chr1	21510515	21510715	tested_silencers	4014	4795	5516	5034	5414	3930	3921	3127	5304	4271
peak108	chr1	21551136	21551336	tested_silencers	1313	1663	1887	1730	1860	1894	1899	1461	2494	1955
peak109	chr1	21611476	21611676	tested_silencers	2877	3364	4015	3636	3855	2783	2773	2395	3680	2918
peak110	chr1	22047876	22048076	tested_silencers	1631	1952	2335	2019	2322	1419	1450	1165	1867	1576
peak111	chr1	22511995	22512195	tested_silencers	4066	4841	5666	4937	5510	4150	4017	3178	5135	4193
peak112	chr1	22517275	22517475	tested_silencers	4275	4867	5774	5052	5665	3034	3040	2392	3889	3183
peak113	chr1	22577195	22577395	tested_silencers	5712	6703	7845	6973	7771	4694	4633	3701	6162	4805
peak114	chr1	23035055	23035255	tested_silencers	3844	4956	5713	5168	5238	2629	2299	2233	3530	2635
peak115	chr1	23568975	23569175	tested_silencers	1504	1983	2221	2008	2213	1909	1858	1520	2463	1970
peak116	chr1	23572835	23573035	tested_silencers	1488	2188	2596	2135	2190	2310	2111	1773	2941	2565
peak117	chr1	24224276	24224476	tested_silencers	1231	1519	1696	1563	1663	1241	1190	950	1558	1278
peak118	chr1	24519565	24519765	tested_silencers	5935	7152	8491	7452	8175	5299	5180	4103	6821	5398
peak119	chr1	24831175	24831375	tested_silencers	402	480	522	500	548	494	431	349	572	462
peak120	chr1	24832295	24832495	tested_silencers	1565	1900	2153	1936	2067	1388	1352	1097	1801	1462
peak121	chr1	24937095	24937295	tested_silencers	4743	6141	6942	6220	6568	3935	3777	3103	5254	4160
peak122	chr1	25195680	25195880	tested_silencers	938	1144	1251	1190	1243	1002	951	728	1311	1075
peak123	chr1	25436056	25436256	tested_silencers	1053	1281	1525	1294	1424	1356	1365	1134	1878	1525
peak124	chr1	25436236	25436436	tested_silencers	0	0	0	0	0	0	0	0	0	0
peak125	chr1	25465640	25465840	tested_silencers	859	1050	1215	1088	1186	987	957	763	1365	1096
peak126	chr1	25670375	25670575	tested_silencers	1344	1642	1898	1666	1801	1415	1422	1141	1825	1446
peak127	chr1	25707735	25707935	tested_silencers	2651	3056	3529	3134	3501	2842	2784	2265	3696	2985
peak128	chr1	25840315	25840515	tested_silencers	1289	1432	1728	1503	1693	1363	1324	1067	1765	1459
peak129	chr1	25962695	25962895	tested_silencers	1165	1465	1661	1384	1511	1336	1404	1102	1831	1430
peak130	chr1	25971995	25972195	tested_silencers	1878	2252	2451	2255	2506	1956	1871	1556	2534	2048
peak131	chr1	26010055	26010255	tested_silencers	1477	1774	2072	1796	2053	1170	1306	879	1577	1241
peak132	chr1	26049855	26050055	tested_silencers	6322	7531	8789	7852	8668	6641	6433	5351	8792	6891
peak133	chr1	26583815	26584015	tested_silencers	3429	4307	4749	4342	4751	3937	3889	3378	5302	4197
peak134	chr1	26805435	26805635	tested_silencers	3531	4498	5056	4574	4845	3957	3635	3115	4923	4123
peak135	chr1	28081855	28082055	tested_silencers	5540	6554	7859	6764	7671	4758	4518	3751	6147	4996
peak136	chr1	28309555	28309755	tested_silencers	1862	2224	2567	2346	2560	2335	2302	1731	3116	2495
peak137	chr1	29303795	29303995	tested_silencers	25	63	75	57	63	855	857	733	1181	899
peak138	chr1	29417275	29417475	tested_silencers	809	1004	1214	1112	1171	861	853	655	1048	919
peak139	chr1	29417475	29417675	tested_silencers	3600	4072	4886	4367	4665	3232	3193	2713	4234	3444
peak140	chr1	29717955	29718155	tested_silencers	5565	6489	7599	6774	7545	2844	2866	2199	3695	2979
peak141	chr1	29720975	29721175	tested_silencers	1166	1453	1681	1447	1532	1370	1296	1027	1687	1378
peak142	chr1	29792175	29792375	tested_silencers	634	746	865	814	873	726	668	495	929	692
peak143	chr1	29792376	29792576	tested_silencers	1727	2117	2423	2260	2314	3478	3453	2795	4384	3458
peak144	chr1	30052776	30052976	tested_silencers	2455	2939	3294	3094	3371	2060	2023	1652	2709	2125
peak145	chr1	30059916	30060116	tested_silencers	2325	2718	3235	2839	2986	1669	1699	1342	2228	1787
peak146	chr1	30209526	30209726	tested_silencers	880	1004	1080	970	1102	2088	1991	1603	2630	2087
peak147	chr1	30225016	30225216	tested_silencers	2442	3008	3413	2992	3231	4336	4227	3502	5580	4607
peak148	chr1	30328736	30328936	tested_silencers	1365	1611	1884	1578	1770	1459	1379	1194	1878	1502
peak149	chr1	30331576	30331776	tested_silencers	2727	3308	3898	3320	3796	1807	1682	1388	2230	1746
peak150	chr1	30463976	30464176	tested_silencers	4701	5769	6877	5972	6415	3673	3630	2999	4896	3955
peak151	chr1	30561995	30562195	tested_silencers	2282	2736	3172	2884	3223	2206	2083	1674	2710	2210
peak152	chr1	30818655	30818855	tested_silencers	2901	3414	4072	3378	3816	3345	3211	2546	4108	3480
peak153	chr1	30946916	30947116	tested_silencers	3876	4336	5166	4661	5140	3092	2867	2276	3883	3202
peak154	chr1	31084876	31085076	tested_silencers	1891	2338	2728	2487	2764	3286	3196	2610	4264	3315
peak155	chr1	31621936	31622136	tested_silencers	2644	3291	3694	3188	3539	2688	2562	1952	3390	2708
peak156	chr1	31758456	31758656	tested_silencers	1592	1850	2161	1928	2121	2258	2264	1777	2883	2332
peak157	chr1	31901736	31901936	tested_silencers	498	658	696	682	719	475	470	335	539	437
peak158	chr1	31906175	31906375	tested_silencers	2324	2791	3424	3000	3188	2463	2402	2069	3152	2573
peak159	chr1	31906995	31907195	tested_silencers	4454	5484	6494	5793	6243	3417	3369	2767	4444	3443
peak160	chr1	31907935	31908135	tested_silencers	4575	5573	6437	5645	6165	5191	5000	4223	6704	5383
peak161	chr1	32189456	32189656	tested_silencers	627	744	882	827	988	1748	1627	1336	2141	1751
peak162	chr1	32795685	32795885	tested_silencers	1176	1471	1571	1494	1639	1549	1518	1147	2036	1448
peak163	chr1	32797815	32798015	tested_silencers	300	355	404	339	379	245	245	197	297	234
peak164	chr1	32797995	32798195	tested_silencers	0	0	0	0	0	0	0	0	0	0
peak165	chr1	33015395	33015595	tested_silencers	2638	3135	3702	3262	3665	3317	3127	2613	4241	3340
peak166	chr1	33037616	33037816	tested_silencers	1122	1296	1591	1358	1420	1267	1202	1004	1592	1275
peak167	chr1	33369055	33369255	tested_silencers	2928	3576	4073	3644	4068	2926	2899	2309	3792	3064
peak168	chr1	33776875	33777075	tested_silencers	2745	3475	3872	3561	3856	4226	4171	3334	5462	4508
peak169	chr1	34391296	34391496	tested_silencers	3097	3668	4265	3797	4197	3175	3187	2639	4138	3215
peak170	chr1	34785736	34785936	tested_silencers	1411	1494	1919	1625	1825	1218	1248	987	1593	1217
peak171	chr1	35373278	35373478	tested_silencers	3504	4223	5059	4491	4715	3945	3709	3181	5040	4038
peak172	chr1	35851736	35851936	tested_silencers	5786	6806	7885	7012	7646	6140	6114	5063	8023	6351
peak173	chr1	36096815	36097015	tested_silencers	283	321	374	334	420	560	520	446	726	614
peak174	chr1	36270176	36270376	tested_silencers	1359	1658	1929	1701	1842	1186	1108	833	1443	1205
peak175	chr1	36584455	36584655	tested_silencers	2888	3373	3822	3447	3827	2410	2369	1877	3133	2597
peak176	chr1	36588135	36588335	tested_silencers	2095	2541	2871	2456	2836	3341	3204	2520	4309	3435
peak177	chr1	36686776	36686976	tested_silencers	812	995	1162	1075	1175	798	817	635	1076	840
peak178	chr1	37389906	37390106	tested_silencers	1669	2120	2355	2091	2316	2750	2691	2273	3761	3001
peak179	chr1	37431966	37432166	tested_silencers	380	480	527	460	568	515	553	393	722	577
peak180	chr1	37609536	37609736	tested_silencers	2971	3466	4246	3810	4058	3774	3770	2938	4782	3970
peak181	chr1	37740936	37741136	tested_silencers	1856	2156	2468	2197	2476	1767	1751	1443	2381	1881
peak182	chr1	38170066	38170266	tested_silencers	6940	8261	9597	8606	9397	3390	3394	2743	4540	3530
peak183	chr1	38177215	38177415	tested_silencers	294	305	409	371	377	403	414	340	528	401
peak184	chr1	38220955	38221155	tested_silencers	592	668	793	753	824	405	370	321	493	421
peak185	chr1	38881375	38881575	tested_silencers	3382	4007	4639	4120	4591	2358	2305	1836	3036	2494
peak186	chr1	39047095	39047295	tested_silencers	2504	3016	3507	3153	3388	2982	2994	2245	3829	3070
peak187	chr1	39504136	39504336	tested_silencers	2475	2893	3324	2977	3307	2459	2465	2029	3107	2591
peak188	chr1	39748336	39748536	tested_silencers	5960	7270	8718	7635	7908	3723	3691	2989	5015	3972
peak189	chr1	40302575	40302775	tested_silencers	1211	1496	1709	1571	1664	3128	2843	2409	3785	3039
peak190	chr1	40670596	40670796	tested_silencers	5446	6698	7528	6756	7409	4971	4999	4048	6464	5292
peak191	chr1	41024055	41024255	tested_silencers	4602	5361	6310	5635	6264	2992	3030	2331	3864	3121
peak192	chr1	41472695	41472895	tested_silencers	1625	2026	2314	2058	2224	1941	1944	1406	2483	1966
peak193	chr1	41497915	41498115	tested_silencers	1635	2016	2204	2088	2278	2251	2222	1622	2787	2243
peak194	chr1	42984715	42984915	tested_silencers	680	874	972	884	992	1449	1401	1146	2007	1537
peak195	chr1	43210855	43211055	tested_silencers	3379	3814	4453	4187	4350	3696	3492	3082	4684	3997
peak196	chr1	44879515	44879715	tested_silencers	2859	3292	3857	3549	3770	3841	3759	3165	5050	4013
peak197	chr1	45355816	45356016	tested_silencers	428	551	611	529	607	451	509	369	632	554
peak198	chr1	45669555	45669755	tested_silencers	1302	1386	1591	1486	1549	1314	1213	1130	1681	1318
peak199	chr1	46056496	46056696	tested_silencers	1248	1478	1709	1607	1712	1731	1619	1340	2147	1751
peak200	chr1	46179496	46179696	tested_silencers	2207	2571	3064	2779	3027	1633	1679	1446	2118	1729
peak201	chr1	46288116	46288316	tested_silencers	3977	4619	5429	4830	5263	4201	4061	3167	5301	4378
peak202	chr1	46478196	46478396	tested_silencers	2569	3167	3646	3195	3575	2899	2850	2179	3613	2935
peak203	chr1	46497155	46497355	tested_silencers	1569	1893	2200	1965	2158	1416	1321	1129	1814	1480
peak204	chr1	46704615	46704815	tested_silencers	2556	2904	3619	3086	3426	2864	2773	2192	3732	2828
peak205	chr1	46830375	46830575	tested_silencers	3550	4206	4786	4165	4691	4190	4166	3556	5542	4516
peak206	chr1	48337536	48337736	tested_silencers	1731	2102	2335	2145	2340	1754	1671	1340	2169	1759
peak207	chr1	48483276	48483476	tested_silencers	2541	2968	3530	3099	3396	2316	2220	1930	2885	2276
peak208	chr1	48483456	48483656	tested_silencers	0	0	0	0	0	0	0	0	0	0
peak209	chr1	50400875	50401075	tested_silencers	2702	3354	3662	3050	3654	1349	1269	986	1716	1423
peak210	chr1	50574435	50574635	tested_silencers	2180	2574	3055	2687	2920	1998	1943	1589	2729	2091
peak211	chr1	50733816	50734016	tested_silencers	475	614	696	572	680	1006	977	718	1221	1006
peak212	chr1	50757775	50757975	tested_silencers	1270	1434	1689	1519	1617	868	848	637	1071	902
peak213	chr1	50913495	50913695	tested_silencers	3915	4693	5393	4936	5277	3977	3924	3132	5131	4203
peak214	chr1	50939275	50939475	tested_silencers	1089	1978	2176	1769	1477	2815	2500	2311	3418	2815
peak215	chr1	51163815	51164015	tested_silencers	876	996	1209	1093	1168	829	848	676	1060	872
peak216	chr1	51182115	51182315	tested_silencers	2721	3391	3830	3366	3752	2529	2534	2057	3320	2588
peak217	chr1	51295315	51295515	tested_silencers	1532	1877	2100	1961	2099	1986	1936	1602	2627	2123
peak218	chr1	51297475	51297675	tested_silencers	178	220	231	232	231	159	161	135	192	169
peak219	chr1	51466215	51466415	tested_silencers	3296	3858	4499	4055	4457	2747	2538	2091	3509	2746
peak220	chr1	51876555	51876755	tested_silencers	1312	1506	1869	1630	1872	1434	1497	1165	1822	1583
peak221	chr1	51938775	51938975	tested_silencers	1937	2111	2453	2207	2445	1817	1802	1462	2455	1893
peak222	chr1	52252615	52252815	tested_silencers	2141	2631	3157	2734	3035	2561	2496	1940	3123	2426
peak223	chr1	52254295	52254495	tested_silencers	932	1015	1219	1085	1200	1022	940	806	1233	968
peak224	chr1	52348995	52349195	tested_silencers	1133	1383	1573	1320	1538	1341	1334	1039	1702	1425
peak225	chr1	52663555	52663755	tested_silencers	248	284	335	325	338	352	332	308	474	352
peak226	chr1	52682635	52682835	tested_silencers	521	645	723	673	739	1799	1861	1389	2360	1847
peak227	chr1	52940635	52940835	tested_silencers	1150	1421	1510	1423	1523	1212	1163	939	1520	1326
peak228	chr1	52944835	52945035	tested_silencers	1745	2141	2351	2137	2372	1996	2035	1690	2552	2083
peak229	chr1	53069695	53069895	tested_silencers	1907	2255	2742	2388	2536	1736	1784	1398	2245	1838
peak230	chr1	53153635	53153835	tested_silencers	1941	2208	2678	2355	2593	2279	2246	1758	2912	2339
peak231	chr1	53529615	53529815	tested_silencers	2139	2668	2991	2591	3088	1959	1960	1489	2451	1982
peak232	chr1	53671815	53672015	tested_silencers	377	511	545	462	522	542	524	385	681	549
peak233	chr1	53895795	53895995	tested_silencers	3205	4075	4777	4153	4351	4999	4433	3825	6243	4903
peak234	chr1	54050915	54051115	tested_silencers	2652	3209	3709	3422	3583	3060	2931	2336	3938	3095
peak235	chr1	54177255	54177455	tested_silencers	1408	1608	2019	1827	1914	1729	1653	1347	2295	1789
peak236	chr1	54207755	54207955	tested_silencers	3109	3692	4287	3737	4167	2677	2587	2146	3454	2815
peak237	chr1	54396655	54396855	tested_silencers	4011	4869	5681	4855	5433	3618	3439	2805	4470	3663
peak238	chr1	54469175	54469375	tested_silencers	1437	1725	1934	1740	1969	1139	1113	877	1414	1227
peak239	chr1	54503255	54503455	tested_silencers	3042	3690	4362	3937	4059	3693	3420	2865	4767	3754
peak240	chr1	54992316	54992516	tested_silencers	4846	5841	6718	6015	6590	4771	4633	3682	6211	5001
peak241	chr1	54994235	54994435	tested_silencers	3355	4017	4640	4099	4385	3607	3557	2870	4834	3667
peak242	chr1	55109615	55109815	tested_silencers	2374	2936	3449	3010	3404	3116	3028	2494	4193	3265
peak243	chr1	55170920	55171120	tested_silencers	736	859	946	885	1005	1090	1005	851	1406	1102
peak244	chr1	55217895	55218095	tested_silencers	3581	4179	4997	4411	4944	3352	3301	2619	4430	3594
peak245	chr1	55242075	55242275	tested_silencers	4235	4984	5763	5202	5634	4364	4106	3454	5543	4506
peak246	chr1	55313095	55313295	tested_silencers	2859	3443	4095	3623	4023	3534	3590	2802	4754	3628
peak247	chr1	56089116	56089316	tested_silencers	3112	3634	4406	3807	4203	3051	3017	2449	3680	3191
peak248	chr1	56869856	56870056	tested_silencers	7373	8586	10182	9010	9534	5248	5134	4065	6903	5456
peak249	chr1	57479236	57479436	tested_silencers	4046	4830	5563	4898	5475	2325	2336	1867	2919	2399
peak250	chr1	57998096	57998296	tested_silencers	16986	20261	24294	21569	23312	5546	5458	4486	7286	5924
peak251	chr1	58756436	58756636	tested_silencers	2755	3467	4062	3486	3775	4862	4589	3770	6067	4827
peak252	chr1	59774596	59774796	tested_silencers	3978	4737	5469	4886	5352	2552	2543	2163	3335	2685
peak253	chr1	59798676	59798876	tested_silencers	2746	3172	3873	3343	3702	2697	2814	2170	3682	2896
peak254	chr1	59850056	59850256	tested_silencers	2456	3102	3397	3072	3242	3337	3236	2508	4339	3341
peak255	chr1	59920896	59921096	tested_silencers	2390	2772	3232	2976	3196	2983	2887	2230	3825	3071
peak256	chr1	59977696	59977896	tested_silencers	1258	1564	1836	1699	1858	1528	1496	1165	1786	1546
peak257	chr1	60422456	60422656	tested_silencers	2356	2884	3200	2880	3143	1812	1756	1368	2367	1911
peak258	chr1	61336015	61336215	tested_silencers	1576	1949	2270	2063	2235	1905	1885	1532	2548	1951
peak259	chr1	61771096	61771296	tested_silencers	2272	2729	3045	2739	2940	2084	2093	1747	2824	2217
peak260	chr1	61809416	61809616	tested_silencers	1320	1603	1816	1660	1832	1956	1837	1635	2584	2075
peak261	chr1	61854836	61855036	tested_silencers	2497	3055	3537	3189	3396	2821	2622	2212	3517	2868
peak262	chr1	61855016	61855216	tested_silencers	0	0	0	0	0	0	0	0	0	0
peak263	chr1	62146286	62146486	tested_silencers	0	0	0	0	0	0	0	0	0	0
peak264	chr1	62177006	62177206	tested_silencers	1865	2239	2554	2292	2538	1960	1941	1549	2541	2069
peak265	chr1	62364396	62364596	tested_silencers	1777	2143	2570	2275	2443	1526	1457	1169	1938	1505
peak266	chr1	62594516	62594716	tested_silencers	3030	3821	4401	3945	4209	1717	1690	1322	2263	1773
peak267	chr1	62799316	62799516	tested_silencers	2009	2458	2860	2575	2769	1535	1426	1245	1964	1566
peak268	chr1	63262036	63262236	tested_silencers	968	1129	1275	1173	1324	842	881	763	1104	856
peak269	chr1	63577896	63578096	tested_silencers	2358	2842	3269	2865	3163	3407	3323	2643	4386	3522
peak270	chr1	63590615	63590815	tested_silencers	3413	3986	4611	4215	4547	3005	2955	2555	3904	3237
peak271	chr1	64889356	64889556	tested_silencers	4083	4923	5724	4886	5643	3618	3693	2866	4713	3654
peak272	chr1	65571386	65571586	tested_silencers	1742	2336	2509	2198	2488	2249	2188	1677	2961	2338
peak273	chr1	66087476	66087676	tested_silencers	2564	3156	3544	3264	3585	1296	1302	1114	1756	1409
peak274	chr1	67450256	67450456	tested_silencers	846	1034	1264	1085	1252	992	1034	820	1392	1068
peak275	chr1	67466616	67466816	tested_silencers	2476	2986	3586	2951	3447	3228	3289	2548	4244	3492
peak276	chr1	67624176	67624376	tested_silencers	2846	3394	3925	3650	3899	2292	2355	1801	3057	2316
peak277	chr1	67732556	67732756	tested_silencers	357	408	465	414	476	296	311	232	434	330
peak278	chr1	67939276	67939476	tested_silencers	4689	5535	6334	5853	6329	5165	5122	3806	6407	5176
peak279	chr1	67979496	67979696	tested_silencers	6355	7739	9034	7954	8587	5602	5470	4336	7171	5840
peak280	chr1	70457396	70457596	tested_silencers	829	945	1091	966	1066	665	694	617	945	733
peak281	chr1	70719606	70719806	tested_silencers	2829	3486	4005	3522	3751	3331	3134	2744	4339	3367
peak282	chr1	70837376	70837576	tested_silencers	1647	2081	2237	1925	2263	1889	1776	1417	2451	1843
peak283	chr1	70924576	70924776	tested_silencers	2435	2949	3479	3089	3391	3352	3236	2616	4351	3506
peak284	chr1	71229015	71229215	tested_silencers	1463	1819	2030	1813	2074	1842	1777	1499	2441	2014
peak285	chr1	71465556	71465756	tested_silencers	3413	4180	4600	4386	4599	3436	3452	2571	4406	3593
peak286	chr1	73610126	73610326	tested_silencers	3600	4416	5112	4667	5058	2399	2313	1979	3178	2512
peak287	chr1	74620436	74620636	tested_silencers	268	314	322	286	343	3999	3920	3272	5323	4175
peak288	chr1	75595915	75596115	tested_silencers	1438	1730	2131	1855	2055	1555	1702	1237	2154	1676
peak289	chr1	75980036	75980236	tested_silencers	874	1011	1173	1060	1243	1056	1060	878	1345	1055
peak290	chr1	76734956	76735156	tested_silencers	2728	3316	3844	3343	3585	1458	1427	1192	1958	1621
peak291	chr1	76745216	76745416	tested_silencers	3592	4464	5206	4562	5160	2537	2457	2026	3243	2670
peak292	chr1	77073476	77073676	tested_silencers	5423	6438	7537	6649	7338	3407	3412	2680	4385	3579
peak293	chr1	77309635	77309835	tested_silencers	1841	2045	2500	2234	2459	2029	1971	1545	2637	1970
peak294	chr1	77309875	77310075	tested_silencers	3663	4415	5309	4585	5096	3491	3279	2634	4371	3469
peak295	chr1	77436836	77437036	tested_silencers	2862	3854	4396	3756	3924	3332	3160	2690	4424	3589
peak296	chr1	77447036	77447236	tested_silencers	1502	1821	2139	1944	2145	859	885	704	1102	990
peak297	chr1	77502346	77502546	tested_silencers	2086	2716	3218	2972	2735	4181	3812	3440	5431	4221
peak298	chr1	84170696	84170896	tested_silencers	1943	2373	2763	2364	2797	1897	1741	1421	2303	1894
peak299	chr1	84753216	84753416	tested_silencers	2227	2571	3096	2778	2915	2738	2614	2079	3546	2825
peak300	chr1	85536996	85537196	tested_silencers	2385	2799	3334	2854	3240	1604	1508	1296	2167	1720
peak301	chr1	86458556	86458756	tested_silencers	3530	4142	4968	4439	4877	2439	2361	1918	3049	2477
peak302	chr1	86604356	86604556	tested_silencers	2598	3116	3583	3084	3475	2041	2064	1655	2755	2176
peak303	chr1	86769036	86769236	tested_silencers	1707	1973	2424	2143	2215	1660	1608	1205	2056	1655
peak304	chr1	87349396	87349596	tested_silencers	2037	2335	2844	2530	2609	1995	1896	1503	2420	1929
peak305	chr1	88258656	88258856	tested_silencers	2193	2625	3115	2816	3038	2179	2136	1761	2741	2363
peak306	chr1	88272136	88272336	tested_silencers	4288	5118	6072	5471	5784	4452	4255	3554	5793	4525
peak307	chr1	88285426	88285626	tested_silencers	783	974	1077	970	1105	1041	904	788	1292	1025
peak308	chr1	88299156	88299356	tested_silencers	380	393	469	444	451	315	296	285	433	334
peak309	chr1	88368596	88368796	tested_silencers	396	487	533	464	521	390	434	300	468	399
peak310	chr1	89579016	89579216	tested_silencers	4303	5329	6038	5427	5861	4349	4098	3222	5665	4330
peak311	chr1	89645116	89645316	tested_silencers	1555	1816	2273	1898	2091	1626	1631	1267	2036	1710
peak312	chr1	89953276	89953476	tested_silencers	2569	3133	3535	3272	3614	3269	3187	2578	4214	3385
peak313	chr1	90868776	90868976	tested_silencers	1447	1710	2089	1823	1945	1603	1528	1307	2134	1779
peak314	chr1	92553196	92553396	tested_silencers	85	94	197	91	89	49	54	43	67	61
peak315	chr1	92662536	92662736	tested_silencers	3490	4098	4766	4215	4478	3449	3255	2849	4339	3484
peak316	chr1	92737566	92737766	tested_silencers	1842	2233	2692	2300	2589	2325	2204	1805	3013	2331
peak317	chr1	93157616	93157816	tested_silencers	1221	1390	1600	1412	1590	1088	1090	873	1473	1186
peak318	chr1	93559476	93559676	tested_silencers	2768	3330	3818	3458	3561	2606	2700	2169	3466	2810
peak319	chr1	93595296	93595496	tested_silencers	1683	2077	2378	2192	2228	2331	2177	1832	3053	2434
peak320	chr1	93605956	93606156	tested_silencers	4901	5716	6558	5910	6328	3775	3526	3041	4863	3997
peak321	chr1	93612106	93612306	tested_silencers	2212	2661	2981	2669	3028	3489	3511	2883	4727	3884
peak322	chr1	93873075	93873275	tested_silencers	6684	7904	9150	8213	9170	4741	4749	3791	6175	4999
peak323	chr1	93945046	93945246	tested_silencers	1445	1738	2029	1789	1955	1681	1567	1124	2006	1644
peak324	chr1	94236256	94236456	tested_silencers	1285	1548	1773	1540	1711	1898	1876	1486	2495	1914
peak325	chr1	94304936	94305136	tested_silencers	2294	2686	3136	2735	3128	2947	2914	2316	3890	3067
peak326	chr1	94331506	94331706	tested_silencers	3681	4502	5135	4756	5165	3802	3597	2964	4973	4000
peak327	chr1	95205356	95205556	tested_silencers	0	0	0	0	0	0	0	0	0	0
peak328	chr1	95754136	95754336	tested_silencers	3076	3711	4420	3995	4122	4473	4191	3389	5699	4464
peak329	chr1	95754875	95755075	tested_silencers	6965	8052	9536	8461	9335	5874	5600	4670	7767	6133
peak330	chr1	95788756	95788956	tested_silencers	1725	2114	2415	2107	2364	1219	1260	1022	1578	1372
peak331	chr1	96984356	96984556	tested_silencers	1582	1835	2124	1877	2106	1525	1426	1198	1889	1585
peak332	chr1	97089596	97089796	tested_silencers	5776	6784	8002	7031	7835	3452	3344	2669	4545	3487
peak333	chr1	97156516	97156716	tested_silencers	2549	3008	3573	3266	3477	1968	1969	1622	2570	2063
peak334	chr1	97205835	97206035	tested_silencers	1746	2103	2380	2213	2420	1719	1671	1334	2265	1775
peak335	chr1	99953876	99954076	tested_silencers	1228	1465	1698	1417	1507	1442	1470	1102	1905	1431
peak336	chr1	100439076	100439276	tested_silencers	1224	1390	1593	1452	1615	1223	1210	967	1523	1257
peak337	chr1	101355296	101355496	tested_silencers	5636	6420	7387	6641	7318	5465	5204	4285	7018	5627
peak338	chr1	101355516	101355716	tested_silencers	715	879	1014	914	910	1694	1613	1307	2230	1753
peak339	chr1	101710955	101711155	tested_silencers	1295	1573	1809	1646	1757	1436	1395	1184	1875	1518
peak340	chr1	102458546	102458746	tested_silencers	1944	2348	2736	2402	2634	1440	1382	1209	1807	1517
peak341	chr1	103120886	103121086	tested_silencers	2877	3566	4145	3620	3959	2996	2997	2301	3931	3155
peak342	chr1	103124936	103125136	tested_silencers	2142	2470	2945	2629	2791	1905	1804	1551	2474	1919
peak343	chr1	105569476	105569676	tested_silencers	2588	3116	3489	3226	3639	1958	1721	1460	2407	1955
peak344	chr1	105569916	105570116	tested_silencers	19	30	34	35	17	92	79	68	114	107
peak345	chr1	105644016	105644216	tested_silencers	674	1307	1526	1208	923	4038	3919	3403	5449	4279
peak346	chr1	105934536	105934736	tested_silencers	2251	2614	3104	2806	3015	3507	3267	2717	4320	3482
peak347	chr1	105970256	105970456	tested_silencers	5	16	27	9	18	12	6	5	9	17
peak348	chr1	107529156	107529356	tested_silencers	1577	1865	2097	1881	2080	1236	1150	956	1556	1245
peak349	chr1	108489536	108489736	tested_silencers	1277	1571	1756	1564	1718	932	979	701	1349	1098
peak350	chr1	108584475	108584675	tested_silencers	676	890	995	919	943	763	680	608	1018	713
peak351	chr1	109185160	109185360	tested_silencers	1689	2257	2634	2241	2312	2437	2315	1949	3108	2590
peak352	chr1	109343315	109343515	tested_silencers	5030	6059	7189	6309	6870	5233	5049	4124	6755	5608
peak353	chr1	109573635	109573835	tested_silencers	1417	1728	2005	1762	1969	2052	2062	1632	2648	2115
peak354	chr1	109864335	109864535	tested_silencers	1743	2151	2551	2185	2526	1963	1807	1527	2436	2026
peak355	chr1	109988955	109989155	tested_silencers	489	606	648	561	658	607	514	471	830	609
peak356	chr1	109997275	109997475	tested_silencers	964	1069	1271	1149	1296	1079	1038	876	1369	1096
peak357	chr1	110148515	110148715	tested_silencers	3160	3840	4497	3887	4448	5058	4804	4015	6395	5197
peak358	chr1	110251545	110251745	tested_silencers	2080	2431	2750	2581	2824	1777	1801	1348	2256	1886
peak359	chr1	111487075	111487275	tested_silencers	2173	2699	2977	2796	2982	2252	2135	1811	2889	2293
peak360	chr1	111863715	111863915	tested_silencers	2538	2910	3505	2984	3382	1992	2028	1444	2400	2103
peak361	chr1	111908935	111909135	tested_silencers	1103	1385	1559	1383	1518	1170	1231	910	1479	1209
peak362	chr1	112190435	112190635	tested_silencers	2155	3887	4577	3662	2868	4887	4515	4095	6091	4873
peak363	chr1	112407596	112407796	tested_silencers	621	704	814	685	859	786	723	652	990	775
peak364	chr1	112434275	112434475	tested_silencers	718	866	1011	891	958	1271	1295	1116	1667	1442
peak365	chr1	112599095	112599295	tested_silencers	4890	5868	6869	6002	6797	5367	5077	4253	6728	5515
peak366	chr1	112626236	112626436	tested_silencers	719	854	994	888	934	1843	1676	1428	2453	1877
peak367	chr1	112771435	112771635	tested_silencers	3413	4121	4763	4236	4568	4923	4647	3631	6127	4988
peak368	chr1	112990075	112990275	tested_silencers	2369	2751	3168	2932	3211	2099	1933	1567	2533	2123
peak369	chr1	113020235	113020435	tested_silencers	535	674	817	700	779	868	827	710	1072	919
peak370	chr1	113106055	113106255	tested_silencers	2378	3126	3864	3281	3217	3501	3229	2866	4715	3568
peak371	chr1	113408175	113408375	tested_silencers	12	17	19	16	18	6338	6325	5328	8206	6825
peak372	chr1	113438135	113438335	tested_silencers	1177	1378	1569	1511	1621	996	1006	803	1278	973
peak373	chr1	113453675	113453875	tested_silencers	3280	3795	4392	3919	4364	3058	2895	2507	3864	3238
peak374	chr1	113655615	113655815	tested_silencers	6799	8050	9162	8375	9188	6735	6416	5371	8402	6993
peak375	chr1	114494415	114494615	tested_silencers	2257	2720	2981	2859	3068	4813	4834	3791	6471	5181
peak376	chr1	114495355	114495555	tested_silencers	2744	3300	4045	3484	3833	2065	2096	1645	2704	2157
peak377	chr1	114590515	114590715	tested_silencers	3174	3839	4437	3926	4159	1223	1191	990	1645	1365
peak378	chr1	114916695	114916895	tested_silencers	3811	4535	5330	4746	5079	4029	3952	3258	5164	4233
peak379	chr1	115164155	115164355	tested_silencers	1173	1450	1693	1520	1652	1290	1317	1013	1670	1294
peak380	chr1	115203025	115203225	tested_silencers	1385	1632	1914	1856	1889	1220	1271	1034	1661	1283
peak381	chr1	115245455	115245655	tested_silencers	2780	3416	3933	3463	3750	3095	2987	2329	4013	3252
peak382	chr1	115283235	115283435	tested_silencers	2549	3124	3506	3184	3335	3529	3278	2972	4709	3605
peak383	chr1	115285315	115285515	tested_silencers	2245	2529	3030	2769	2876	2716	2686	2121	3506	2819
peak384	chr1	115391760	115391960	tested_silencers	752	856	1003	924	995	1013	1069	811	1414	1111
peak385	chr1	117489855	117490055	tested_silencers	5447	6689	7759	6782	7500	6008	6085	4816	8084	6358
peak386	chr1	117682395	117682595	tested_silencers	1763	2124	2465	2176	2396	2674	2640	2040	3573	2782
peak387	chr1	117714515	117714715	tested_silencers	1020	1327	1480	1304	1452	871	809	671	1015	888
peak388	chr1	117948875	117949075	tested_silencers	47	41	45	56	61	1837	1869	1495	2447	1997
peak389	chr1	118837615	118837815	tested_silencers	369	474	519	420	507	305	301	239	420	330
peak390	chr1	118843595	118843795	tested_silencers	2310	2698	3225	2799	3049	2071	2127	1524	2726	2052
peak391	chr1	119331296	119331496	tested_silencers	3929	4535	5424	4688	5318	2108	2120	1800	2802	2315
peak392	chr1	119374416	119374616	tested_silencers	361	389	495	452	455	265	219	166	317	220
peak393	chr1	119385176	119385376	tested_silencers	2459	3153	3562	3170	3376	3245	3102	2679	4315	3278
peak394	chr1	119394876	119395076	tested_silencers	3360	4165	4579	4197	4569	2857	2809	2275	3821	3055
peak395	chr1	119602956	119603156	tested_silencers	1869	2215	2614	2244	2530	2323	2307	1655	2887	2363
peak396	chr1	120160055	120160255	tested_silencers	2198	2622	3100	2562	2978	2529	2309	1847	3162	2527
peak397	chr1	120373895	120374095	tested_silencers	1979	2744	2924	2632	2542	3226	3188	2513	4162	3469
peak398	chr1	121300376	121300576	tested_silencers	1632	1827	2198	1949	2140	1973	2031	1567	2696	2020
peak399	chr1	145637836	145638036	tested_silencers	3303	4605	5436	4565	4602	4539	4247	3458	5670	4629
peak400	chr1	146548380	146548580	tested_silencers	1361	1663	1889	1637	1856	1771	1865	1462	2402	1856
peak401	chr1	146711836	146712036	tested_silencers	961	1199	1291	1265	1254	935	939	688	1234	935
peak402	chr1	146799456	146799656	tested_silencers	36	35	60	48	63	149	131	126	192	158
peak403	chr1	146987895	146988095	tested_silencers	4291	5215	5970	5214	5771	4906	4687	3849	6436	5097
peak404	chr1	146988055	146988255	tested_silencers	0	0	0	0	0	0	0	0	0	0
peak405	chr1	148903540	148903740	tested_silencers	4163	4750	5947	5131	5543	2517	2547	2009	3352	2681
peak406	chr1	149745676	149745876	tested_silencers	1992	2482	2976	2681	2662	3138	2898	2568	4062	3256
peak407	chr1	150388316	150388516	tested_silencers	2998	3639	4289	3843	4121	2740	2628	2154	3631	2763
peak408	chr1	150680396	150680596	tested_silencers	1894	2245	2663	2305	2429	1822	1749	1480	2404	1959
peak409	chr1	150872356	150872556	tested_silencers	1248	1510	1817	1564	1700	983	918	731	1166	968
peak410	chr1	151189196	151189396	tested_silencers	639	803	948	815	872	1553	1493	1233	2065	1625
peak411	chr1	151214676	151214876	tested_silencers	4285	5060	5987	5360	5888	3764	3613	2848	4689	3853
peak412	chr1	151323676	151323876	tested_silencers	2574	3163	3724	3394	3651	3336	3358	2759	4218	3506
peak413	chr1	151634296	151634496	tested_silencers	1146	1365	1601	1428	1618	1197	1204	986	1517	1269
peak414	chr1	153362556	153362756	tested_silencers	1581	1828	2053	1797	2044	1671	1626	1376	2200	1740
peak415	chr1	153424986	153425186	tested_silencers	0	0	3	2	2	2	2	1	1	6
peak416	chr1	154319696	154319896	tested_silencers	1522	1740	2131	1873	2018	1052	1042	870	1480	1106
peak417	chr1	154334536	154334736	tested_silencers	5443	6725	7787	6902	7451	6265	6033	4834	7943	6361
peak418	chr1	154349996	154350196	tested_silencers	470	572	649	553	632	1961	1953	1496	2684	2111
peak419	chr1	155364296	155364496	tested_silencers	2374	2743	3260	2763	3267	2465	2476	1924	3232	2540
peak420	chr1	155427916	155428116	tested_silencers	2047	2419	2775	2477	2762	2059	2027	1685	2717	2197
peak421	chr1	155711816	155712016	tested_silencers	899	1144	1294	1120	1277	878	880	721	1103	873
peak422	chr1	156000396	156000596	tested_silencers	3048	3540	4101	3686	4115	2809	2888	2214	3763	3031
peak423	chr1	156221416	156221616	tested_silencers	1548	1884	2105	1882	2221	1140	1072	927	1625	1253
peak424	chr1	156272756	156272956	tested_silencers	4702	5564	6537	5793	6442	5395	5129	4332	6849	5664
peak425	chr1	156351875	156352075	tested_silencers	1026	1225	1453	1348	1384	969	889	759	1202	980
peak426	chr1	156362935	156363135	tested_silencers	5628	6725	7884	7110	7839	4783	4714	3818	6386	4970
peak427	chr1	157036820	157037020	tested_silencers	2579	3050	3645	3282	3522	2696	2707	2227	3462	2992
peak428	chr1	158306296	158306496	tested_silencers	6272	7224	8373	7617	8305	4352	4383	3440	5794	4542
peak429	chr1	158628496	158628696	tested_silencers	819	1050	1223	1082	1160	1566	1538	1195	1984	1684
peak430	chr1	158970526	158970726	tested_silencers	1786	2228	2481	2204	2518	1480	1481	1194	1918	1561
peak431	chr1	159480016	159480216	tested_silencers	0	0	0	0	0	0	0	0	0	0
peak432	chr1	160574216	160574416	tested_silencers	3773	4413	4996	4629	5010	3836	3735	2832	4923	3849
peak433	chr1	160895736	160895936	tested_silencers	485	617	687	682	706	571	535	436	703	565
peak434	chr1	160948355	160948555	tested_silencers	2488	3039	3585	3006	3461	2724	2638	2125	3484	2787
peak435	chr1	162761876	162762076	tested_silencers	672	749	904	784	926	709	746	554	933	712
peak436	chr1	165287575	165287775	tested_silencers	2981	3600	3929	3709	4052	2783	2800	2311	3755	3056
peak437	chr1	165684255	165684455	tested_silencers	2528	3012	3569	3194	3410	3421	3264	2672	4367	3540
peak438	chr1	165918696	165918896	tested_silencers	1340	1664	1855	1721	1911	2111	2109	1526	2835	2189
peak439	chr1	166038736	166038936	tested_silencers	1016	1232	1400	1339	1404	1983	2089	1621	2618	2201
peak440	chr1	166761555	166761755	tested_silencers	2318	2829	3064	2869	3078	3100	2899	2390	3959	3343
peak441	chr1	167382215	167382415	tested_silencers	1812	2223	2644	2327	2531	2833	2653	2224	3532	2944
peak442	chr1	167382395	167382595	tested_silencers	0	0	0	0	0	0	0	0	0	0
peak443	chr1	168443655	168443855	tested_silencers	888	1027	1216	1103	1222	1328	1260	1054	1738	1415
peak444	chr1	168451535	168451735	tested_silencers	827	988	1197	973	1084	856	870	687	1186	950
peak445	chr1	168757376	168757576	tested_silencers	3873	4566	5374	4788	5298	3345	3281	2788	4562	3537
peak446	chr1	168902976	168903176	tested_silencers	1538	1877	2258	2028	2168	3789	3852	3060	4927	3993
peak447	chr1	169479976	169480176	tested_silencers	1769	1984	2260	2121	2356	5505	5229	4258	6934	5459
peak448	chr1	169495845	169496045	tested_silencers	4180	5049	6048	5210	5544	4770	4611	3778	6057	4886
peak449	chr1	169508325	169508525	tested_silencers	2339	2681	3085	2819	3067	3215	3151	2669	4073	3338
peak450	chr1	169829938	169830138	tested_silencers	735	864	1075	896	955	876	872	681	1106	865
peak451	chr1	170137596	170137796	tested_silencers	1368	1531	1889	1632	1804	740	834	605	1061	837
peak452	chr1	170488256	170488456	tested_silencers	2246	2625	3078	2762	3098	2706	2553	2119	3556	2947
peak453	chr1	171590375	171590575	tested_silencers	280	351	421	409	449	1297	1243	1024	1682	1291
peak454	chr1	171811835	171812035	tested_silencers	2249	2604	3056	2709	2992	2268	2227	1708	2847	2434
peak455	chr1	171880756	171880956	tested_silencers	2094	2642	3063	2757	2936	2967	2902	2481	3892	3173
peak456	chr1	172198095	172198295	tested_silencers	1041	1343	1469	1316	1486	1413	1322	1092	1805	1293
peak457	chr1	172211300	172211500	tested_silencers	786	890	1067	1015	1034	683	573	492	870	701
peak458	chr1	173264535	173264735	tested_silencers	1596	1923	2215	1935	2169	2080	1880	1685	2769	2118
peak459	chr1	173461815	173462015	tested_silencers	1638	2122	2443	2099	2295	2054	1974	1643	2614	2032
peak460	chr1	173580420	173580620	tested_silencers	2092	2510	2952	2628	2758	1909	1876	1570	2561	2024
peak461	chr1	173718395	173718595	tested_silencers	3807	4447	5433	4649	4979	3770	3844	3107	5041	4056
peak462	chr1	173756375	173756575	tested_silencers	0	1	1	0	0	0	0	0	0	0
peak463	chr1	173767695	173767895	tested_silencers	756	1134	1316	1174	1108	1498	1446	1165	1873	1565
peak464	chr1	173931435	173931635	tested_silencers	2948	3624	4204	3776	4011	3092	3066	2478	3829	3241
peak465	chr1	173972075	173972275	tested_silencers	1736	1990	2300	2091	2303	2458	2453	2024	3213	2597
peak466	chr1	173984095	173984295	tested_silencers	2151	2528	3082	2722	2920	2745	2658	2047	3604	2876
peak467	chr1	174271535	174271735	tested_silencers	2398	3057	3590	3140	3240	2793	2639	2140	3568	2764
peak468	chr1	174320395	174320595	tested_silencers	2738	3191	3782	3278	3670	2602	2439	1927	3268	2670
peak469	chr1	174981795	174981995	tested_silencers	2406	2847	3341	2864	3210	2750	2702	2113	3526	2775
peak470	chr1	175032235	175032435	tested_silencers	4910	5912	6846	6138	6674	4762	4396	3806	5970	4961
peak471	chr1	175069115	175069315	tested_silencers	3291	3751	4341	3873	4384	4199	4029	3130	5281	4289
peak472	chr1	175694886	175695086	tested_silencers	1434	1722	2015	1793	2013	2953	2566	2055	3482	2811
peak473	chr1	176000015	176000215	tested_silencers	1901	2162	2656	2404	2525	2374	2212	1882	3030	2355
peak474	chr1	176716815	176717015	tested_silencers	937	1129	1283	1084	1180	1211	1280	916	1581	1317
peak475	chr1	177980616	177980816	tested_silencers	2603	3113	3574	3191	3564	2742	2637	2196	3644	2837
peak476	chr1	178460315	178460515	tested_silencers	1768	2094	2385	2157	2431	2003	1987	1687	2633	2079
peak477	chr1	178911815	178912015	tested_silencers	2573	3032	3568	3131	3425	3419	3296	2756	4446	3557
peak478	chr1	179959636	179959836	tested_silencers	343	451	463	489	431	367	339	248	451	321
peak479	chr1	179969116	179969316	tested_silencers	1503	1635	1958	1849	1962	1243	1298	985	1593	1271
peak480	chr1	180043915	180044115	tested_silencers	3995	4930	5717	5118	5469	5463	5104	4237	7013	5672
peak481	chr1	180280535	180280735	tested_silencers	2872	3449	3889	3487	3852	3412	3388	2777	4430	3671
peak482	chr1	180281075	180281275	tested_silencers	2754	3295	3719	3284	3676	3082	3043	2502	3987	3277
peak483	chr1	180309375	180309575	tested_silencers	343	422	540	426	475	497	499	444	676	518
peak484	chr1	180313355	180313555	tested_silencers	1670	2152	2753	2242	2383	2563	2305	2019	3220	2525
peak485	chr1	180364256	180364456	tested_silencers	2523	3178	3649	3141	3525	2618	2586	2095	3529	2863
peak486	chr1	180668036	180668236	tested_silencers	2694	3214	3748	3345	3693	3000	2790	2394	3806	2960
peak487	chr1	180706086	180706286	tested_silencers	4276	5237	5964	5415	5867	3055	2868	2416	3813	3106
peak488	chr1	180751016	180751216	tested_silencers	1639	1872	2209	2057	2098	1852	1812	1492	2346	1950
peak489	chr1	180812165	180812365	tested_silencers	947	1048	1321	1173	1322	1180	1158	1031	1637	1309
peak490	chr1	180957645	180957845	tested_silencers	1921	2165	2749	2370	2547	1893	1965	1531	2586	2182
peak491	chr1	180968335	180968535	tested_silencers	2840	3419	3856	3572	3789	3708	3647	2854	4787	3819
peak492	chr1	181215535	181215735	tested_silencers	2274	2980	3347	2972	3102	2648	2564	1991	3291	2622
peak493	chr1	181687256	181687456	tested_silencers	2927	3422	3830	3552	3880	2757	2655	2141	3577	2883
peak494	chr1	181826216	181826416	tested_silencers	426	514	584	517	612	434	371	335	493	479
peak495	chr1	182014635	182014835	tested_silencers	3088	3588	4191	3855	4014	3086	2996	2446	3807	3162
peak496	chr1	182027560	182027760	tested_silencers	4830	5651	6651	5920	6434	4107	4037	2872	5343	4349
peak497	chr1	182143415	182143615	tested_silencers	891	1138	1279	1124	1190	906	970	715	1213	944
peak498	chr1	182979255	182979455	tested_silencers	3910	4650	5543	4861	5237	3583	3364	2786	4595	3678
peak499	chr1	183014355	183014555	tested_silencers	1309	1611	1793	1634	1647	2029	1942	1685	2611	2092
peak500	chr1	183014515	183014715	tested_silencers	0	1	1	1	0	0	0	0	0	0
peak501	chr1	183412675	183412875	tested_silencers	829	906	1071	987	1096	833	776	739	1154	873
peak502	chr1	184683115	184683315	tested_silencers	2532	2992	3616	3208	3569	2653	2552	2122	3425	2764
peak503	chr1	184753016	184753216	tested_silencers	2324	2664	3241	2809	3104	2084	1987	1574	2605	2111
peak504	chr1	184794776	184794976	tested_silencers	195	222	273	247	259	266	247	206	334	263
peak505	chr1	185534755	185534955	tested_silencers	1174	1436	1737	1468	1615	1461	1369	1205	1866	1479
peak506	chr1	185547556	185547756	tested_silencers	4210	5148	6116	5270	5955	4029	3825	3117	5198	4105
peak507	chr1	185631675	185631875	tested_silencers	0	0	0	1	0	0	0	0	0	0
peak508	chr1	185691296	185691496	tested_silencers	3362	3909	4616	3928	4333	3138	3201	2493	4097	3373
peak509	chr1	185767716	185767916	tested_silencers	3380	4050	4762	4165	4573	5076	5096	4102	6621	5320
peak510	chr1	185792656	185792856	tested_silencers	427	546	596	570	590	544	560	466	648	572
peak511	chr1	185853516	185853716	tested_silencers	2201	2700	3097	2845	3002	2537	2464	2139	3416	2809
peak512	chr1	185909276	185909476	tested_silencers	256	315	332	307	324	1599	1576	1287	2031	1662
peak513	chr1	186121976	186122176	tested_silencers	1723	2113	2517	2099	2271	3512	3341	2961	4581	3532
peak514	chr1	186187975	186188175	tested_silencers	3651	4611	5131	4600	5016	4172	4023	3160	5297	4222
peak515	chr1	186322595	186322795	tested_silencers	1903	2343	2677	2335	2586	2304	2362	1889	2941	2400
peak516	chr1	186445495	186445695	tested_silencers	8317	10053	11485	10406	11287	6681	6446	5468	8520	6935
peak517	chr1	186672056	186672256	tested_silencers	2657	3173	3597	3229	3572	2592	2391	2009	3374	2713
peak518	chr1	186749216	186749416	tested_silencers	2475	2912	3402	3025	3401	1607	1440	1279	1970	1560
peak519	chr1	186817716	186817916	tested_silencers	1797	2231	2553	2295	2387	1346	1229	993	1824	1437
peak520	chr1	186919796	186919996	tested_silencers	5065	6295	7481	6506	7083	5800	5253	4550	7369	5836
peak521	chr1	187015396	187015596	tested_silencers	1256	1552	1872	1660	1744	1439	1295	1050	1738	1374
peak522	chr1	187235296	187235496	tested_silencers	1590	1925	2159	1888	2154	1438	1428	1088	1873	1474
peak523	chr1	187238666	187238866	tested_silencers	1531	1916	2263	1964	2080	2089	2003	1658	2673	2208
peak524	chr1	187273136	187273336	tested_silencers	1226	1388	1677	1461	1504	627	641	489	802	636
peak525	chr1	187353636	187353836	tested_silencers	4132	4955	5851	5029	5547	5611	5289	4516	7113	5647
peak526	chr1	187366446	187366646	tested_silencers	4079	5086	5828	5333	5671	3501	3219	2622	4312	3389
peak527	chr1	187377916	187378116	tested_silencers	3487	4323	5076	4515	4681	4225	3918	3383	5416	4287
peak528	chr1	187660596	187660796	tested_silencers	2750	3210	3948	3474	3653	1792	1787	1428	2493	1792
peak529	chr1	187956476	187956676	tested_silencers	3713	4391	5147	4575	5063	1902	1875	1435	2490	1950
peak530	chr1	187982036	187982236	tested_silencers	2619	3044	3663	3186	3613	2317	2262	1736	2949	2466
peak531	chr1	188025416	188025616	tested_silencers	3373	4177	4874	4170	4502	2464	2197	2036	3186	2554
peak532	chr1	188127416	188127616	tested_silencers	3001	3524	4089	3589	3988	1621	1603	1279	2167	1729
peak533	chr1	188334116	188334316	tested_silencers	3333	3836	4661	4056	4540	2690	2651	2099	3435	2807
peak534	chr1	188372216	188372416	tested_silencers	624	752	871	831	865	564	528	446	630	528
peak535	chr1	188726856	188727056	tested_silencers	2734	3356	3907	3305	3771	1756	1714	1304	2299	1858
peak536	chr1	188803646	188803846	tested_silencers	954	1151	1327	1215	1274	1453	1443	1112	1906	1467
peak537	chr1	188809816	188810016	tested_silencers	2335	2803	3212	2883	3123	2063	2015	1613	2739	2108
peak538	chr1	188812456	188812656	tested_silencers	1736	2079	2429	2203	2321	2024	1903	1622	2511	1971
peak539	chr1	189238235	189238435	tested_silencers	3026	3620	4279	3857	4131	5115	5014	4002	6783	5309
peak540	chr1	189429186	189429386	tested_silencers	3200	3757	4232	3967	4320	3914	3866	3105	5033	4200
peak541	chr1	189522596	189522796	tested_silencers	3643	4279	4990	4365	4854	3303	3248	2595	4205	3325
peak542	chr1	189622706	189622906	tested_silencers	394	553	724	541	538	660	615	498	814	660
peak543	chr1	189624076	189624276	tested_silencers	159	176	198	177	194	227	165	135	203	187
peak544	chr1	189627596	189627796	tested_silencers	2517	3036	3543	3164	3528	1948	1907	1555	2539	2014
peak545	chr1	189634116	189634316	tested_silencers	1381	1728	2003	1725	1924	2039	2084	1756	2830	2196
peak546	chr1	189647276	189647476	tested_silencers	3	7	10	7	9	1640	1575	1243	2118	1648
peak547	chr1	189687016	189687216	tested_silencers	2255	2679	3097	2850	3072	1378	1299	1073	1742	1359
peak548	chr1	189774956	189775156	tested_silencers	1246	1557	1815	1611	1772	1208	1218	930	1591	1273
peak549	chr1	189779896	189780096	tested_silencers	4569	5412	6169	5522	6015	4836	4774	3800	6280	4971
peak550	chr1	189818396	189818596	tested_silencers	3523	4230	4995	4303	4828	4256	4077	3475	5561	4391
peak551	chr1	189875496	189875696	tested_silencers	1191	1431	1699	1546	1670	1097	997	760	1391	1092
peak552	chr1	189910436	189910636	tested_silencers	4225	4981	5784	5026	5643	4122	4083	3366	5531	4359
peak553	chr1	189969016	189969216	tested_silencers	582	785	827	743	766	641	650	550	860	700
peak554	chr1	189970406	189970606	tested_silencers	3456	4199	4886	4287	4851	2750	2626	2243	3539	2799
peak555	chr1	190005916	190006116	tested_silencers	3180	3790	4449	3947	4216	3548	3346	2713	4648	3664
peak556	chr1	190007016	190007216	tested_silencers	2449	2838	3292	2863	2999	2433	2266	1800	3058	2385
peak557	chr1	190036776	190036976	tested_silencers	1745	1935	2387	2037	2299	1732	1660	1369	2196	1741
peak558	chr1	190088936	190089136	tested_silencers	1577	1849	2210	1893	2137	1556	1452	1232	2070	1693
peak559	chr1	190141716	190141916	tested_silencers	1143	1422	1535	1427	1551	852	835	651	1048	903
peak560	chr1	190163896	190164096	tested_silencers	3718	4490	5183	4677	5091	2989	2891	2267	3623	3058
peak561	chr1	190197716	190197916	tested_silencers	281	548	554	431	370	1241	1115	1017	1629	1298
peak562	chr1	190208176	190208376	tested_silencers	5283	6213	7571	6502	7226	4254	4156	3445	5352	4572
peak563	chr1	190231456	190231656	tested_silencers	995	1540	1707	1385	1325	2448	2485	1879	3027	2460
peak564	chr1	190231776	190231976	tested_silencers	298	352	380	383	399	841	831	651	1075	823
peak565	chr1	190293056	190293256	tested_silencers	4774	5735	6663	5825	6337	4377	4268	3439	5571	4479
peak566	chr1	190299436	190299636	tested_silencers	240	379	524	379	387	678	578	513	866	659
peak567	chr1	190345236	190345436	tested_silencers	9639	11547	13517	12014	13289	5260	5340	4186	6933	5632
peak568	chr1	190412796	190412996	tested_silencers	561	744	844	759	808	780	642	645	969	772
peak569	chr1	190436736	190436936	tested_silencers	595	734	873	806	888	996	1014	773	1249	1046
peak570	chr1	190440616	190440816	tested_silencers	3190	3880	4524	4099	4359	3315	3178	2664	4321	3489
peak571	chr1	190442056	190442256	tested_silencers	968	1157	1389	1283	1370	1398	1345	1238	1794	1522
peak572	chr1	190462396	190462596	tested_silencers	391	462	574	525	510	337	353	286	507	386
peak573	chr1	190510456	190510656	tested_silencers	1434	1662	2025	1796	1811	1490	1434	1155	1927	1542
peak574	chr1	190527596	190527796	tested_silencers	1780	2058	2439	2119	2390	1689	1637	1381	2084	1786
peak575	chr1	190566996	190567196	tested_silencers	317	334	424	398	371	369	363	313	509	395
peak576	chr1	190568916	190569116	tested_silencers	318	409	458	448	480	321	273	222	385	287
peak577	chr1	190610256	190610456	tested_silencers	700	857	978	880	957	689	683	519	860	664
peak578	chr1	190628136	190628336	tested_silencers	3396	4057	4750	4287	4547	1786	1798	1528	2352	1835
peak579	chr1	190735636	190735836	tested_silencers	5042	6251	7198	6476	7189	4751	4693	3856	6306	5018
peak580	chr1	190736046	190736246	tested_silencers	3442	3991	4539	4137	4454	3723	3482	2984	4764	3804
peak581	chr1	190770116	190770316	tested_silencers	12	9	12	11	13	10	9	9	13	10
peak582	chr1	190793176	190793376	tested_silencers	57	50	60	41	63	62	45	43	79	76
peak583	chr1	190811546	190811746	tested_silencers	120	171	208	153	192	127	108	101	142	142
peak584	chr1	190833376	190833576	tested_silencers	2306	2662	3059	2761	3106	2214	2173	1708	2903	2212
peak585	chr1	190855576	190855776	tested_silencers	9978	11916	13822	12508	13890	6420	6249	5286	8598	6811
peak586	chr1	190915366	190915566	tested_silencers	1870	2310	2692	2383	2434	2331	2003	1674	2899	2273
peak587	chr1	190919256	190919456	tested_silencers	2481	2817	3275	2952	3154	2815	2697	2173	3434	2812
peak588	chr1	191003296	191003496	tested_silencers	1400	1737	1959	1782	1946	1679	1515	1330	2206	1793
peak589	chr1	191026656	191026856	tested_silencers	1696	1955	2302	2049	2231	1706	1606	1285	2223	1810
peak590	chr1	191034976	191035176	tested_silencers	3180	3763	4229	3878	4248	2149	2123	1779	2687	2212
peak591	chr1	191035556	191035756	tested_silencers	428	587	657	595	635	431	408	389	572	475
peak592	chr1	191044116	191044316	tested_silencers	2905	3439	4225	3644	4165	2691	2600	2169	3600	2894
peak593	chr1	191111616	191111816	tested_silencers	4680	5626	6145	5699	6305	4967	4555	3749	6192	4859
peak594	chr1	191132856	191133056	tested_silencers	1411	1734	2088	1857	1946	1654	1545	1224	2141	1746
peak595	chr1	191158116	191158316	tested_silencers	1106	1636	1675	1507	1529	3801	3637	2829	4733	3964
peak596	chr1	191195436	191195636	tested_silencers	1899	2471	2877	2552	2497	2175	2199	1781	2815	2365
peak597	chr1	191211676	191211876	tested_silencers	5801	7131	8282	7341	7900	4575	4667	3903	6072	4816
peak598	chr1	191285876	191286076	tested_silencers	4062	4665	5423	4993	5258	4271	4012	3335	5467	4344
peak599	chr1	191480216	191480416	tested_silencers	1830	2101	2595	2267	2467	2034	1950	1669	2623	2126
peak600	chr1	191782756	191782956	tested_silencers	2613	3169	3804	3375	3705	2892	2768	2299	3858	2927
peak601	chr1	191930836	191931036	tested_silencers	976	1075	1344	1066	1205	1058	1010	902	1366	1127
peak602	chr1	191971326	191971526	tested_silencers	2689	3328	3867	3451	3585	2724	2600	1942	3376	2756
peak603	chr1	192134235	192134435	tested_silencers	4313	5179	6085	5467	5869	5214	5009	3676	6519	4913
peak604	chr1	192170535	192170735	tested_silencers	1766	1978	2315	2054	2267	3164	3050	2438	4007	3229
peak605	chr1	192173916	192174116	tested_silencers	794	997	1129	956	1009	1078	1036	842	1396	1147
peak606	chr1	192185736	192185936	tested_silencers	5685	6822	7791	6951	7656	3917	3874	3122	5010	4114
peak607	chr1	193584016	193584216	tested_silencers	9047	10970	12862	11364	12133	7293	6802	5450	9369	7308
peak608	chr1	193830216	193830416	tested_silencers	4757	5655	6506	5858	6397	4242	4278	3437	5620	4497
peak609	chr1	194045876	194046076	tested_silencers	1026	1912	2382	1768	1235	2842	2675	2128	3459	2869
peak610	chr1	194159295	194159495	tested_silencers	4806	5935	6831	6140	6489	5475	4978	4291	7041	5603
peak611	chr1	194252816	194253016	tested_silencers	971	1213	1368	1167	1292	815	821	647	1142	891
peak612	chr1	194258696	194258896	tested_silencers	1480	1738	2032	1784	1948	1891	1919	1389	2463	1951
peak613	chr1	194307536	194307736	tested_silencers	2000	2602	3109	2752	2852	3599	3308	2993	4423	3711
peak614	chr1	194307856	194308056	tested_silencers	2043	2524	2798	2562	2755	2220	2134	1782	2757	2341
peak615	chr1	194355796	194355996	tested_silencers	1063	1247	1500	1279	1436	1020	928	821	1264	1034
peak616	chr1	194356236	194356436	tested_silencers	2620	2976	3543	3118	3415	2822	2838	2201	3745	2929
peak617	chr1	194396276	194396476	tested_silencers	975	1117	1335	1139	1246	1055	1023	763	1387	1086
peak618	chr1	194545416	194545616	tested_silencers	1162	1398	1560	1405	1544	1203	1092	865	1485	1206
peak619	chr1	194649656	194649856	tested_silencers	1653	2948	3563	2848	2229	2057	2081	1713	2751	2171
peak620	chr1	194690836	194691036	tested_silencers	2815	3348	3805	3356	3781	2537	2442	1942	3307	2707
peak621	chr1	194898596	194898796	tested_silencers	3451	4062	4980	4317	4675	3739	3653	2984	4955	3830
peak622	chr1	194945136	194945336	tested_silencers	2529	3226	3748	3260	3389	2491	2358	2045	3253	2674
peak623	chr1	195020160	195020360	tested_silencers	2385	3030	3532	3001	3317	2419	2315	1767	3039	2471
peak624	chr1	195110496	195110696	tested_silencers	1387	1773	2039	1902	1955	1601	1602	1353	2257	1690
peak625	chr1	195129876	195130076	tested_silencers	2688	3288	3767	3416	3564	2853	2816	2274	3755	3073
peak626	chr1	195275636	195275836	tested_silencers	642	819	1020	827	957	789	701	612	1000	874
peak627	chr1	195317716	195317916	tested_silencers	1015	1274	1501	1439	1531	863	847	700	1110	958
peak628	chr1	195384816	195385016	tested_silencers	3033	3491	4144	3731	4135	2204	2280	1941	2989	2247
peak629	chr1	195420046	195420246	tested_silencers	4681	5493	6570	5855	6206	1979	1840	1527	2528	1899
peak630	chr1	195500856	195501056	tested_silencers	3327	3896	4584	3999	4617	3549	3573	2938	4487	3738
peak631	chr1	195511156	195511356	tested_silencers	1620	1944	2256	2049	2211	1837	1726	1443	2399	1863
peak632	chr1	195633156	195633356	tested_silencers	1291	1600	1874	1705	1851	1296	1304	1138	1707	1424
peak633	chr1	195839676	195839876	tested_silencers	7156	8773	10150	9122	9794	6568	6501	5292	8430	6796
peak634	chr1	196362916	196363116	tested_silencers	2667	3065	3683	3333	3572	2621	2654	2112	3598	2859
peak635	chr1	196378796	196378996	tested_silencers	704	788	980	866	945	558	464	371	654	553
peak636	chr1	196503856	196504056	tested_silencers	1969	2337	2708	2464	2614	2025	2014	1664	2480	2030
peak637	chr1	196654776	196654976	tested_silencers	867	951	1196	1007	1141	968	1030	759	1262	1064
peak638	chr1	196707896	196708096	tested_silencers	2232	2589	2946	2639	2744	4163	3966	3152	5599	4366
peak639	chr1	196983016	196983216	tested_silencers	1517	1838	2137	1827	2117	1722	1730	1380	2238	1840
peak640	chr1	197049495	197049695	tested_silencers	2103	2590	2927	2600	2933	5234	5184	4075	6914	5530
peak641	chr1	197049675	197049875	tested_silencers	0	0	0	0	0	0	0	0	0	1
peak642	chr1	197237195	197237395	tested_silencers	2651	3073	3642	3280	3560	2705	2796	2162	3497	2844
peak643	chr1	197642815	197643015	tested_silencers	3332	4159	4776	4274	4740	4494	4134	3655	5703	4599
peak644	chr1	197874355	197874555	tested_silencers	922	1012	1216	1094	1230	904	889	736	1236	901
peak645	chr1	198076276	198076476	tested_silencers	1724	2091	2522	2249	2465	1160	1082	906	1403	1146
peak646	chr1	200712475	200712675	tested_silencers	829	989	1147	1011	1191	927	880	740	1184	1011
peak647	chr1	200770715	200770915	tested_silencers	2023	2334	2708	2435	2606	1940	1780	1461	2338	2039
peak648	chr1	200799605	200799805	tested_silencers	3686	4418	5185	4539	4993	3598	3464	2802	4632	3726
peak649	chr1	200852755	200852955	tested_silencers	1398	1558	1814	1693	1800	1748	1669	1311	2152	1758
peak650	chr1	200882235	200882435	tested_silencers	0	0	0	0	0	0	0	0	0	0
peak651	chr1	201381195	201381395	tested_silencers	1094	1402	1532	1404	1480	1049	1064	798	1315	1025
peak652	chr1	201389455	201389655	tested_silencers	2634	3148	3612	3276	3515	2597	2580	1996	3183	2580
peak653	chr1	202344575	202344775	tested_silencers	1309	1723	1939	1685	1838	1495	1426	1174	2087	1531
peak654	chr1	202399335	202399535	tested_silencers	1534	1921	2229	1965	2073	1733	1743	1335	2186	1734
peak655	chr1	202414135	202414335	tested_silencers	1477	1770	2051	1786	2056	1975	1813	1489	2340	1917
peak656	chr1	202720535	202720735	tested_silencers	1547	1786	2122	1920	2122	1467	1449	1145	1974	1571
peak657	chr1	203225895	203226095	tested_silencers	3847	4637	5244	4701	5166	3957	3715	3105	5179	4230
peak658	chr1	203379295	203379495	tested_silencers	358	366	472	385	424	400	358	274	507	406
peak659	chr1	203379455	203379655	tested_silencers	0	0	0	0	0	0	0	0	0	0
peak660	chr1	203425795	203425995	tested_silencers	1167	1301	1523	1328	1532	1450	1429	1146	1931	1547
peak661	chr1	203810455	203810655	tested_silencers	5	7	9	11	8	14	7	14	10	13
peak662	chr1	203887815	203888015	tested_silencers	483	650	693	622	726	485	476	386	635	508
peak663	chr1	203966335	203966535	tested_silencers	1912	2222	2702	2362	2546	1461	1358	1123	1951	1442
peak664	chr1	204425955	204426155	tested_silencers	300	362	451	432	431	97	91	99	158	105
peak665	chr1	204426315	204426515	tested_silencers	4120	4973	5811	5223	5605	4488	4345	3649	5687	4588
peak666	chr1	205200835	205201035	tested_silencers	3524	4384	4919	4413	4846	3037	2917	2367	3836	3148
peak667	chr1	205468995	205469195	tested_silencers	464	520	612	516	605	233	208	196	320	239
peak668	chr1	207890215	207890415	tested_silencers	2386	2818	3300	2882	3196	2369	2331	1861	3008	2593
peak669	chr1	208293235	208293435	tested_silencers	6821	8450	9851	8599	9273	6995	6546	5591	8914	7189
peak670	chr1	208480935	208481135	tested_silencers	3215	4026	4590	4221	4461	3752	3438	2933	4617	3686
peak671	chr1	208771496	208771696	tested_silencers	2345	2833	3242	2907	3072	2097	2017	1725	2718	2315
peak672	chr1	209701335	209701535	tested_silencers	1483	1673	1946	1751	2042	778	782	579	1008	808
peak673	chr1	209715855	209716055	tested_silencers	1068	1346	1497	1392	1496	1902	1802	1532	2560	1949
peak674	chr1	209716015	209716215	tested_silencers	0	0	0	0	0	0	0	0	0	0
peak675	chr1	209951215	209951415	tested_silencers	2006	2297	2787	2523	2640	2977	2740	2201	3630	2997
peak676	chr1	210250045	210250245	tested_silencers	4556	5635	6479	5699	6212	4289	4091	3429	5364	4321
peak677	chr1	210306016	210306216	tested_silencers	529	631	731	640	716	1340	1230	1032	1633	1335
peak678	chr1	210900036	210900236	tested_silencers	841	1176	1417	1171	1224	2070	2088	1772	2741	2342
peak679	chr1	210913036	210913236	tested_silencers	2013	2351	2780	2500	2739	2940	2865	2237	3806	3006
peak680	chr1	211058155	211058355	tested_silencers	1589	2049	2398	2156	2356	1796	1992	1620	2588	2096
peak681	chr1	211305280	211305480	tested_silencers	5195	6323	7324	6530	6986	6521	6211	5062	8484	6803
peak682	chr1	211581155	211581355	tested_silencers	4875	5773	6821	6011	6505	2822	2681	2087	3628	2734
peak683	chr1	211705515	211705715	tested_silencers	819	1021	1218	1063	1075	959	887	755	1221	917
peak684	chr1	211999735	211999935	tested_silencers	2829	3412	3942	3466	3788	2019	1916	1669	2597	1988
peak685	chr1	212231275	212231475	tested_silencers	4464	5381	6205	5308	6081	5070	5039	4110	6716	5437
peak686	chr1	212537595	212537795	tested_silencers	1318	1559	1836	1643	1684	2063	1968	1576	2651	2110
peak687	chr1	212911115	212911315	tested_silencers	589	869	1061	875	734	1353	1262	1084	1736	1325
peak688	chr1	212917155	212917355	tested_silencers	2031	2344	2693	2468	2627	2250	2211	1721	2787	2255
peak689	chr1	213111455	213111655	tested_silencers	3090	3738	4287	3747	4448	3828	3909	3065	4969	4002
peak690	chr1	213293835	213294035	tested_silencers	641	820	966	871	840	536	561	369	676	576
peak691	chr1	213340475	213340675	tested_silencers	840	1054	1294	1137	1182	840	812	692	1112	917
peak692	chr1	213582595	213582795	tested_silencers	1887	2369	2589	2390	2659	2035	2177	1762	2679	2240
peak693	chr1	215645755	215645955	tested_silencers	539	659	782	677	739	580	613	429	733	687
peak694	chr1	215673035	215673235	tested_silencers	4360	5132	6033	5215	5918	4517	4296	3455	5685	4399
peak695	chr1	215757865	215758065	tested_silencers	1078	1256	1481	1325	1516	1129	1059	885	1390	1119
peak696	chr1	215798665	215798865	tested_silencers	3930	4769	5663	4903	5327	4431	4288	3488	5829	4500
peak697	chr1	217262736	217262936	tested_silencers	1487	1807	2166	1837	1969	1868	1835	1414	2382	1969
peak698	chr1	217713536	217713736	tested_silencers	2017	2516	2772	2439	2685	1645	1664	1266	2287	1769
peak699	chr1	219051816	219052016	tested_silencers	2910	3472	4009	3660	3981	2612	2675	2042	3474	2621
peak700	chr1	219141456	219141656	tested_silencers	2500	3064	3384	3040	3352	2166	2159	1704	2866	2279
peak701	chr1	219239755	219239955	tested_silencers	1872	2411	2734	2374	2519	2639	2437	1964	3435	2687
peak702	chr1	219697776	219697976	tested_silencers	2977	3633	4130	3554	4070	3000	2895	2412	3762	2998
peak703	chr1	219767400	219767600	tested_silencers	5129	6097	6916	6080	6735	4598	4422	3424	5797	4521
peak704	chr1	220008755	220008955	tested_silencers	1636	2283	2642	2357	2269	2568	2324	1961	3305	2667
peak705	chr1	220327606	220327806	tested_silencers	1573	1959	2271	1966	2045	1917	1889	1479	2403	1886
peak706	chr1	220422915	220423115	tested_silencers	2283	2798	3310	2820	3172	3268	3142	2515	4180	3247
peak707	chr1	220505976	220506176	tested_silencers	2600	3101	3588	3054	3513	2646	2637	1977	3457	2725
peak708	chr1	220617976	220618176	tested_silencers	7830	9580	11143	9788	10668	4002	4001	3148	5138	4042
peak709	chr1	221357856	221358056	tested_silencers	2720	3151	3592	3237	3486	2031	2016	1622	2676	2129
peak710	chr1	221458496	221458696	tested_silencers	2533	2906	3644	3152	3503	2485	2281	1825	3123	2502
peak711	chr1	222272116	222272316	tested_silencers	1577	1969	2301	1975	2118	1794	1831	1487	2325	1911
peak712	chr1	222303596	222303796	tested_silencers	4331	5151	6016	5416	5885	3065	3126	2598	4125	3392
peak713	chr1	222394676	222394876	tested_silencers	1322	1491	1845	1638	1757	814	771	688	1057	898
peak714	chr1	222451136	222451336	tested_silencers	1971	2473	2784	2533	2763	2521	2399	2147	3335	2769
peak715	chr1	223168875	223169075	tested_silencers	2043	2482	2871	2564	2738	1719	1792	1400	2317	1835
peak716	chr1	223169055	223169255	tested_silencers	0	0	0	0	0	0	0	0	0	0
peak717	chr1	223320195	223320395	tested_silencers	1018	1274	1421	1309	1513	848	765	621	1038	832
peak718	chr1	223363795	223363995	tested_silencers	1693	1908	2215	1883	2040	1272	1188	982	1583	1406
peak719	chr1	223489675	223489875	tested_silencers	6	8	6	6	9	3	5	1	7	5
peak720	chr1	224382735	224382935	tested_silencers	2058	2630	3063	2600	2847	1937	1890	1537	2500	1950
peak721	chr1	224462515	224462715	tested_silencers	1116	1429	1569	1472	1585	1341	1273	1151	1791	1402
peak722	chr1	224526215	224526415	tested_silencers	2328	2761	3302	2885	3085	1882	1881	1412	2378	1829
peak723	chr1	225224095	225224295	tested_silencers	5099	5810	7061	6242	6589	4632	4496	3606	5904	4695
peak724	chr1	225438375	225438575	tested_silencers	2260	2586	3026	2786	2974	1656	1576	1257	2171	1730
peak725	chr1	225444875	225445075	tested_silencers	2803	3399	4002	3581	3835	2836	2904	2269	3871	3008
peak726	chr1	225461295	225461495	tested_silencers	3586	4385	4937	4344	4767	4237	4199	3519	5579	4561
peak727	chr1	225468375	225468575	tested_silencers	2349	2685	3268	2821	3118	2977	3022	2367	3970	3225
peak728	chr1	225766695	225766895	tested_silencers	2106	2509	2843	2525	2779	1962	1924	1591	2569	1973
peak729	chr1	225837295	225837495	tested_silencers	1379	1712	1939	1871	1971	1294	1321	1167	1842	1461
peak730	chr1	225915655	225915855	tested_silencers	812	1024	1163	1025	1175	706	653	644	928	720
peak731	chr1	226051876	226052076	tested_silencers	1434	1714	1901	1814	1914	1854	1825	1370	2330	1928
peak732	chr1	226052215	226052415	tested_silencers	3549	4873	5721	4776	4765	6000	5538	5076	7781	6235
peak733	chr1	226679315	226679515	tested_silencers	2363	2838	3305	2997	3196	2110	1948	1632	2649	2180
peak734	chr1	226763475	226763675	tested_silencers	4453	5315	6352	5582	5981	3895	3895	3170	5169	4210
peak735	chr1	226834160	226834360	tested_silencers	741	888	1020	922	1054	907	825	678	1133	980
peak736	chr1	227069855	227070055	tested_silencers	2616	3169	3634	3272	3560	3442	3419	2653	4545	3546
peak737	chr1	227070035	227070235	tested_silencers	0	0	0	0	0	0	0	0	0	0
peak738	chr1	227159535	227159735	tested_silencers	343	422	485	430	473	476	509	389	703	493
peak739	chr1	227170680	227170880	tested_silencers	2474	2910	3380	3031	3292	2290	2142	1876	2981	2412
peak740	chr1	227181055	227181255	tested_silencers	3089	3646	4177	3880	4152	3675	3532	2806	4818	3719
peak741	chr1	227401575	227401775	tested_silencers	2028	2434	2582	2316	2687	2606	2567	2083	3507	2700
peak742	chr1	227574935	227575135	tested_silencers	2115	2552	3081	2698	2954	2093	1951	1410	2504	2037
peak743	chr1	227700100	227700300	tested_silencers	2890	3650	4340	3877	4129	3009	3082	2485	4106	3203
peak744	chr1	227784795	227784995	tested_silencers	2572	3427	4104	3518	3671	3267	3081	2610	4155	3277
peak745	chr1	227842055	227842255	tested_silencers	642	815	911	789	850	789	757	675	1059	831
peak746	chr1	227842755	227842955	tested_silencers	2711	3244	3604	3300	3436	3372	3355	2660	4449	3603
peak747	chr1	227964295	227964495	tested_silencers	1237	1430	1737	1562	1694	1794	1699	1563	2354	1829
peak748	chr1	227983635	227983835	tested_silencers	2564	3041	3603	3258	3462	3014	2982	2411	3825	3122
peak749	chr1	228991515	228991715	tested_silencers	1551	1873	2257	1909	2139	1853	1825	1499	2572	1991
peak750	chr1	229386175	229386375	tested_silencers	2544	3099	3649	3349	3528	2040	2052	1661	2661	2145
peak751	chr1	229431075	229431275	tested_silencers	2039	2427	2852	2499	2792	1949	1942	1509	2523	1967
peak752	chr1	229451975	229452175	tested_silencers	2220	2567	3135	2665	3071	1494	1512	1289	1983	1610
peak753	chr1	229505415	229505615	tested_silencers	1545	1965	2220	2079	2161	1704	1650	1404	2246	1772
peak754	chr1	229573315	229573515	tested_silencers	3931	4730	5465	4914	5414	5268	5076	4435	7138	5607
peak755	chr1	229966535	229966735	tested_silencers	4313	4966	5808	5138	5713	3657	3528	2828	4791	3802
peak756	chr1	230002015	230002215	tested_silencers	2119	2512	2927	2555	2962	1228	1183	928	1620	1351
peak757	chr1	230067195	230067395	tested_silencers	83	101	116	105	99	97	83	82	122	98
peak758	chr1	230558440	230558640	tested_silencers	5266	6634	7371	6779	7157	4646	4507	3373	5941	4631
peak759	chr1	230649595	230649795	tested_silencers	4	0	2	0	4	2	1	1	1	1
peak760	chr1	230720895	230721095	tested_silencers	938	1112	1344	1160	1402	918	893	655	1111	944
peak761	chr1	230871440	230871640	tested_silencers	1940	2276	2728	2379	2617	1682	1584	1227	2138	1672
peak762	chr1	231072755	231072955	tested_silencers	2238	2591	3029	2829	3118	2661	2544	2083	3388	2687
peak763	chr1	231413895	231414095	tested_silencers	3753	4648	5412	4629	5168	2951	2917	2408	3904	3133
peak764	chr1	231753695	231753895	tested_silencers	537	657	850	640	813	827	770	654	1038	868
peak765	chr1	231764055	231764255	tested_silencers	646	721	820	773	814	701	706	585	918	696
peak766	chr1	231772035	231772235	tested_silencers	2149	2520	3134	2725	2981	1748	1797	1360	2312	1767
peak767	chr1	231884575	231884775	tested_silencers	2108	2640	3008	2556	2856	3259	3323	2519	4294	3396
peak768	chr1	232220676	232220876	tested_silencers	3369	4116	4819	4164	4464	5398	5399	4043	7052	5688
peak769	chr1	233030455	233030655	tested_silencers	503	571	698	612	650	496	476	358	641	497
peak770	chr1	233265375	233265575	tested_silencers	2083	2449	2835	2594	2814	1767	1682	1485	2276	1848
peak771	chr1	233387875	233388075	tested_silencers	1767	2091	2469	2168	2508	2194	2240	1875	2905	2270
peak772	chr1	234203275	234203475	tested_silencers	2089	2586	2986	2525	2975	1788	1733	1277	2259	1886
peak773	chr1	235561175	235561375	tested_silencers	2346	2923	3368	2943	3064	3232	3063	2367	4093	3219
peak774	chr1	235654675	235654875	tested_silencers	156	191	220	206	208	278	271	215	334	303
peak775	chr1	235757115	235757315	tested_silencers	2849	3265	4026	3505	3989	2658	2509	2125	3490	2935
peak776	chr1	235793635	235793835	tested_silencers	3501	4200	4817	4325	4730	3168	2933	2588	3785	3304
peak777	chr1	235838435	235838635	tested_silencers	3277	3859	4558	4057	4389	2915	2845	2188	3765	3037
peak778	chr1	235859875	235860075	tested_silencers	2319	2687	3137	2896	2963	2358	2247	1809	2997	2512
peak779	chr1	235913275	235913475	tested_silencers	585	711	810	731	778	788	766	657	1064	849
peak780	chr1	236066415	236066615	tested_silencers	636	807	980	865	978	1112	1070	874	1447	1165
peak781	chr1	236132335	236132535	tested_silencers	1667	2034	2433	2148	2223	2031	1981	1648	2665	2084
peak782	chr1	236145375	236145575	tested_silencers	2846	3501	3910	3520	3954	3393	3326	2588	4335	3416
peak783	chr1	236247295	236247495	tested_silencers	1003	1226	1459	1294	1381	1022	1029	781	1289	1067
peak784	chr1	236545095	236545295	tested_silencers	131	334	376	296	176	867	695	609	982	768
peak785	chr1	236716335	236716535	tested_silencers	1055	1166	1339	1200	1353	1107	1030	872	1440	1127
peak786	chr1	236762075	236762275	tested_silencers	580	693	842	715	835	962	927	652	1261	960
peak787	chr1	236782915	236783115	tested_silencers	400	518	647	549	464	754	747	643	972	823
peak788	chr1	236983436	236983636	tested_silencers	1868	2166	2471	2230	2507	1811	1802	1327	2326	1858
peak789	chr1	237188815	237189015	tested_silencers	3875	4686	5227	4805	5288	4470	4338	3589	5721	4577
peak790	chr1	237289620	237289820	tested_silencers	4777	5671	6501	5676	6324	4813	4585	3579	5963	4834
peak791	chr1	237490456	237490656	tested_silencers	1462	1713	2042	1836	1990	872	908	702	1134	962
peak792	chr1	238036826	238037026	tested_silencers	5197	6127	7184	6347	6651	3822	3631	2887	4939	3945
peak793	chr1	239571336	239571536	tested_silencers	3297	3863	4376	4012	4317	2232	2130	1699	2677	2256
peak794	chr1	240666976	240667176	tested_silencers	1449	1852	2057	1793	2016	4185	4062	3458	5450	4570
peak795	chr1	241486906	241487106	tested_silencers	317	409	476	424	459	870	742	624	1048	887
peak796	chr1	242032495	242032695	tested_silencers	4298	5243	6075	5446	6008	3836	3756	2965	4828	3906
peak797	chr1	242037875	242038075	tested_silencers	1478	1787	2053	1784	1960	1584	1497	1357	2088	1652
peak798	chr1	242039435	242039635	tested_silencers	2928	3418	3992	3676	3868	2377	2498	2109	3293	2513
peak799	chr1	242056895	242057095	tested_silencers	3676	4440	5167	4671	4828	4362	4091	3558	5639	4661
peak800	chr1	242057395	242057595	tested_silencers	2634	3149	3736	3229	3515	2973	2917	2266	3819	3030
peak801	chr1	242058435	242058635	tested_silencers	638	1080	1224	878	868	2060	2024	1632	2740	2087
peak802	chr1	242097055	242097255	tested_silencers	1980	2369	2735	2357	2713	2252	2269	1864	2958	2395
peak803	chr1	242349096	242349296	tested_silencers	4712	5865	6611	5815	6210	4669	4405	3668	6019	4843
peak804	chr1	242349256	242349456	tested_silencers	0	0	0	0	0	0	0	0	0	0
peak805	chr1	243309016	243309216	tested_silencers	0	0	0	0	0	0	0	0	0	0
peak806	chr1	244238975	244239175	tested_silencers	868	1006	1253	1033	1235	872	899	686	1031	852
peak807	chr1	244787655	244787855	tested_silencers	2277	2742	3211	2922	3083	2697	2532	2013	3294	2635
peak808	chr1	244863120	244863320	tested_silencers	1706	1990	2399	2109	2294	2195	2205	1693	2726	2291
peak809	chr1	245069295	245069495	tested_silencers	865	1108	1249	1049	1135	3065	2959	2402	3975	3168
peak810	chr1	245375560	245375760	tested_silencers	555	642	854	698	884	616	631	486	737	618
peak811	chr1	246488155	246488355	tested_silencers	0	0	0	0	0	0	0	0	0	0
peak812	chr1	246549735	246549935	tested_silencers	4567	5388	6183	5588	6058	5596	5268	4354	7110	5706
peak813	chr1	246622496	246622696	tested_silencers	4377	5200	5981	5471	5737	4134	4055	3296	5400	4374
peak814	chr1	246678635	246678835	tested_silencers	1973	2364	2813	2418	2599	2087	2007	1624	2635	2182
peak815	chr1	246701895	246702095	tested_silencers	3744	4434	5232	4578	5045	4789	4690	3679	6045	4977
peak816	chr1	246818895	246819095	tested_silencers	4849	5703	6835	5946	6431	4263	4135	3253	5354	4325
peak817	chr1	246829475	246829675	tested_silencers	1325	1664	1926	1612	1859	1506	1451	1221	1937	1512
peak818	chr1	246873255	246873455	tested_silencers	1176	1331	1547	1327	1518	1044	967	821	1221	1000
peak819	chr1	246892795	246892995	tested_silencers	1507	1777	2171	1942	1923	2104	2050	1648	2728	2180
peak820	chr1	246954520	246954720	tested_silencers	5198	6142	7207	6590	6975	5039	4818	3973	6614	5289
peak821	chr1	246975115	246975315	tested_silencers	518	612	759	648	720	568	574	404	682	531
peak822	chr1	246992215	246992415	tested_silencers	3726	4378	5212	4593	5081	2981	2926	2466	3798	3110
peak823	chr1	246999535	246999735	tested_silencers	748	918	1007	996	1032	1140	1097	842	1566	1255
peak824	chr1	247002195	247002395	tested_silencers	1337	1639	1874	1707	1802	1891	1819	1499	2562	1895
peak825	chr1	247039855	247040055	tested_silencers	3705	4436	5049	4630	4914	4664	4597	3552	5969	4667
peak826	chr1	247041915	247042115	tested_silencers	841	935	1103	973	1078	1050	974	811	1326	955
peak827	chr1	247069055	247069255	tested_silencers	2108	2532	2977	2716	2965	2145	2081	1761	2818	2281
peak828	chr1	247197575	247197775	tested_silencers	0	0	0	0	0	0	0	0	0	0
peak829	chr1	247262155	247262355	tested_silencers	2635	3200	3541	3322	3550	2618	2633	2143	3569	2827
peak830	chr1	247284815	247285015	tested_silencers	3043	3849	4130	3806	4121	2975	2894	2418	3899	3093
peak831	chr1	247316635	247316835	tested_silencers	1995	2462	2886	2612	2788	1631	1639	1305	2154	1737
peak832	chr1	247622955	247623155	tested_silencers	3673	4696	5358	4775	5271	3008	2928	2449	3950	3104
peak833	chr1	247692095	247692295	tested_silencers	3332	4099	4616	4026	4474	2784	2528	2075	3491	2792
peak834	chr1	247738035	247738235	tested_silencers	2925	3390	4020	3604	3710	1625	1570	1297	2108	1703
peak835	chr1	247761115	247761315	tested_silencers	1604	1838	2194	1942	2073	2046	1980	1600	2675	2152
peak836	chr1	247988515	247988715	tested_silencers	2542	3141	3588	3077	3433	2723	2556	2164	3494	2839
peak837	chr1	248499135	248499335	tested_silencers	1468	1732	2028	1823	1949	1132	1103	873	1499	1164
peak838	chr1	248563555	248563755	tested_silencers	906	1337	1548	1322	1147	1725	1641	1408	2136	1763
peak839	chr1	248584745	248584945	tested_silencers	2471	2942	3493	3202	3333	2805	2727	2278	3779	2927
peak840	chr10	1314560	1314760	tested_silencers	1478	1665	1995	1871	1990	1932	1812	1493	2419	1791
peak841	chr10	2252476	2252676	tested_silencers	1604	1922	2206	1990	2123	1873	1762	1399	2354	1876
peak842	chr10	2803036	2803236	tested_silencers	4006	4731	5634	4868	5360	2953	2945	2280	3843	3083
peak843	chr10	2878075	2878275	tested_silencers	1364	1604	1827	1735	1832	1428	1407	1081	1932	1534
peak844	chr10	3424996	3425196	tested_silencers	3034	3585	4130	3667	3873	2575	2565	2103	3219	2734
peak845	chr10	3727185	3727385	tested_silencers	2436	3036	3368	3181	3444	2895	2670	2182	3777	2882
peak846	chr10	3732040	3732240	tested_silencers	1923	2125	2545	2305	2519	1385	1467	1083	1795	1464
peak847	chr10	3748725	3748925	tested_silencers	2617	3265	3629	3280	3637	2079	2000	1559	2591	2156
peak848	chr10	3771655	3771855	tested_silencers	1739	1954	2285	2073	2323	1737	1686	1447	2321	1862
peak849	chr10	4170355	4170555	tested_silencers	1830	2214	2605	2257	2497	2179	2119	1673	2745	2184
peak850	chr10	4186976	4187176	tested_silencers	4135	4778	5717	5113	5542	2430	2453	1959	3150	2516
peak851	chr10	4237516	4237716	tested_silencers	1611	1922	2194	1952	2247	1078	1153	924	1500	1130
peak852	chr10	5205596	5205796	tested_silencers	243	305	323	293	353	269	273	209	365	292
peak853	chr10	5210956	5211156	tested_silencers	1851	2144	2514	2221	2342	2189	2059	1779	2871	2348
peak854	chr10	5363275	5363475	tested_silencers	1211	1582	1767	1626	1659	1718	1571	1321	2191	1725
peak855	chr10	5824296	5824496	tested_silencers	1356	1655	1993	1770	1871	1708	1649	1459	2283	1800
peak856	chr10	5895595	5895795	tested_silencers	1764	2119	2478	2261	2343	2468	2412	1806	3045	2577
peak857	chr10	5946396	5946596	tested_silencers	612	660	787	690	804	551	522	402	682	591
peak858	chr10	5948735	5948935	tested_silencers	4126	5012	5763	5141	5569	4248	4217	3199	5479	4464
peak859	chr10	5960835	5961035	tested_silencers	902	1061	1304	1072	1185	1080	1049	812	1427	1129
peak860	chr10	6107715	6107915	tested_silencers	9	14	13	11	8	3295	3194	2416	4083	3447
peak861	chr10	6157855	6158055	tested_silencers	1301	1593	1830	1705	1801	1485	1335	1180	1924	1524
peak862	chr10	6312295	6312495	tested_silencers	1542	1794	2008	1818	1930	1579	1617	1287	1993	1679
peak863	chr10	6313935	6314135	tested_silencers	2002	2481	2976	2631	2833	2797	2671	2259	3605	2897
peak864	chr10	6314135	6314335	tested_silencers	1437	1766	2029	1868	1971	1597	1497	1163	1951	1511
peak865	chr10	6315495	6315695	tested_silencers	1818	2021	2458	2174	2354	1429	1421	1182	1784	1501
peak866	chr10	12230796	12230996	tested_silencers	1445	1718	1951	1746	1870	1195	1155	972	1583	1140
peak867	chr10	13082296	13082496	tested_silencers	2976	3592	3972	3719	3999	1901	1835	1491	2460	1953
peak868	chr10	13243226	13243426	tested_silencers	1130	1216	1450	1302	1470	977	999	768	1341	1042
peak869	chr10	15114376	15114576	tested_silencers	133	183	187	190	201	343	280	279	429	325
peak870	chr10	15114656	15114856	tested_silencers	7537	9295	11113	9649	10723	2681	2629	2165	3471	2834
peak871	chr10	15208335	15208535	tested_silencers	1207	1528	1722	1513	1722	1322	1389	1052	1662	1384
peak872	chr10	15312215	15312415	tested_silencers	1543	1885	2185	1914	2160	1275	1277	1015	1711	1348
peak873	chr10	15416235	15416435	tested_silencers	965	1134	1297	1185	1302	987	948	750	1252	967
peak874	chr10	15423575	15423775	tested_silencers	2636	3287	3877	3475	3648	3372	3176	2670	4282	3464
peak875	chr10	15538675	15538875	tested_silencers	11	12	8	12	10	2648	2662	2180	3449	2821
peak876	chr10	15582815	15583015	tested_silencers	3813	4564	5348	4787	5280	3385	3373	2651	4541	3705
peak877	chr10	15756435	15756635	tested_silencers	3863	4883	5795	5035	5036	4582	4235	3661	5713	4599
peak878	chr10	15826035	15826235	tested_silencers	340	417	522	442	502	453	453	327	580	398
peak879	chr10	15892495	15892695	tested_silencers	8528	10535	12184	10847	11801	4269	4266	3337	5450	4299
peak880	chr10	16507896	16508096	tested_silencers	1540	1900	2286	1929	2181	2609	2346	2026	3293	2793
peak881	chr10	16898245	16898445	tested_silencers	387	449	557	514	504	464	437	343	580	443
peak882	chr10	16929595	16929795	tested_silencers	2346	3057	3347	2966	3291	3069	3019	2569	3989	3330
peak883	chr10	17140115	17140315	tested_silencers	4503	5339	6249	5589	6079	5169	4988	4112	6752	5221
peak884	chr10	17146476	17146676	tested_silencers	645	793	930	771	925	879	888	737	1167	995
peak885	chr10	17305616	17305816	tested_silencers	803	882	992	902	958	623	619	469	799	704
peak886	chr10	17386296	17386496	tested_silencers	1077	1315	1461	1394	1441	1189	1173	993	1603	1249
peak887	chr10	17590276	17590476	tested_silencers	1780	2101	2401	2147	2298	1626	1567	1303	2023	1665
peak888	chr10	17771716	17771916	tested_silencers	1480	1804	2100	1877	2022	1071	1136	864	1466	1211
peak889	chr10	17776586	17776786	tested_silencers	2546	3099	3600	3176	3408	3489	3412	2738	4407	3638
peak890	chr10	18368936	18369136	tested_silencers	3845	4445	5486	4666	5179	5406	5126	4442	6798	5622
peak891	chr10	18371356	18371556	tested_silencers	2491	2904	3395	3050	3453	1496	1445	1142	1774	1489
peak892	chr10	19111185	19111385	tested_silencers	755	1069	1158	932	957	2517	2322	1992	3336	2565
peak893	chr10	19175096	19175296	tested_silencers	1613	1914	2299	2012	2158	1449	1418	1184	1927	1461
peak894	chr10	19927576	19927776	tested_silencers	1035	1223	1419	1307	1351	1050	1043	852	1384	1114
peak895	chr10	20013356	20013556	tested_silencers	915	991	1179	1065	1164	1211	1213	892	1518	1258
peak896	chr10	20971816	20972016	tested_silencers	3183	3823	4372	3995	4383	1897	1912	1491	2586	1996
peak897	chr10	21519176	21519376	tested_silencers	640	752	896	798	845	601	626	472	822	598
peak898	chr10	21527936	21528136	tested_silencers	5417	6494	7389	6538	7167	4874	4751	3924	6344	5018
peak899	chr10	21616575	21616775	tested_silencers	7622	9077	10637	9400	10335	6816	6693	5377	8928	6967
peak900	chr10	22114496	22114696	tested_silencers	1244	1428	1686	1461	1609	2874	2743	2161	3582	2892
peak901	chr10	22138636	22138836	tested_silencers	442	570	629	614	640	966	969	755	1237	1014
peak902	chr10	22177815	22178015	tested_silencers	1268	1571	1789	1562	1743	1495	1345	1248	1993	1566
peak903	chr10	22177975	22178175	tested_silencers	0	0	4	0	0	0	0	0	0	0
peak904	chr10	22410156	22410356	tested_silencers	1756	2035	2387	2208	2400	2153	2125	1599	2795	2199
peak905	chr10	22459476	22459676	tested_silencers	1317	1557	1726	1577	1676	1730	1692	1305	2037	1696
peak906	chr10	22462856	22463056	tested_silencers	1052	1492	1727	1494	1456	1939	1778	1504	2397	1990
peak907	chr10	23701175	23701375	tested_silencers	2548	3105	3699	3155	3410	2796	2697	2286	3518	2965
peak908	chr10	23701375	23701575	tested_silencers	2604	3105	3517	3163	3404	3057	3268	2531	4228	3384
peak909	chr10	24207866	24208066	tested_silencers	3080	3537	4181	3631	4148	2168	2036	1783	2781	2254
peak910	chr10	25051276	25051476	tested_silencers	3156	3666	4412	3970	4313	3421	3304	2707	4291	3484
peak911	chr10	25452536	25452736	tested_silencers	2002	2331	2695	2464	2680	1899	1721	1567	2523	1914
peak912	chr10	25819455	25819655	tested_silencers	1790	2192	2531	2329	2420	2947	2823	2356	3729	3064
peak913	chr10	28238696	28238896	tested_silencers	577	661	770	648	727	511	471	327	631	493
peak914	chr10	29451235	29451435	tested_silencers	4569	5623	6400	5746	6187	3363	3378	2723	4304	3563
peak915	chr10	30536435	30536635	tested_silencers	983	1134	1326	1130	1364	1015	951	711	1223	954
peak916	chr10	31235976	31236176	tested_silencers	1298	1531	1807	1570	1758	1793	1688	1334	2242	1760
peak917	chr10	31293916	31294116	tested_silencers	2217	2726	3226	2778	3007	2174	2028	1810	2873	2194
peak918	chr10	31328056	31328256	tested_silencers	412	551	594	554	659	521	494	394	676	520
peak919	chr10	31796455	31796655	tested_silencers	1422	1671	2003	1794	1967	2626	2544	2197	3374	2831
peak920	chr10	31867916	31868116	tested_silencers	3491	3955	4737	4227	4689	1946	1950	1619	2528	2101
peak921	chr10	32140316	32140516	tested_silencers	2354	2820	3189	2923	3305	3898	3764	3014	4851	3871
peak922	chr10	32837196	32837396	tested_silencers	4364	5072	6125	5298	5893	1028	951	750	1225	1025
peak923	chr10	34338856	34339056	tested_silencers	3364	4082	4763	4143	4730	2616	2617	2096	3435	2648
peak924	chr10	34696266	34696466	tested_silencers	3946	4663	5389	4792	5261	2819	2808	2206	3538	2826
peak925	chr10	34705786	34705986	tested_silencers	4449	5346	5968	5298	5942	5522	5421	4273	7311	5568
peak926	chr10	35116775	35116975	tested_silencers	2432	2861	3318	2870	3219	1863	1741	1478	2266	1969
peak927	chr10	35211655	35211855	tested_silencers	2768	3312	3903	3366	3657	3254	3124	2609	4143	3430
peak928	chr10	35248775	35248975	tested_silencers	573	689	800	681	730	587	565	463	744	639
peak929	chr10	35270515	35270715	tested_silencers	1902	2192	2609	2353	2515	2565	2546	1981	3446	2670
peak930	chr10	35806355	35806555	tested_silencers	2362	2936	3370	2873	3194	2263	2053	1743	2842	2367
peak931	chr10	36005076	36005276	tested_silencers	957	1181	1283	1056	1336	868	869	759	1140	901
peak932	chr10	38314295	38314495	tested_silencers	3339	3973	4837	4193	4505	2968	2822	2172	3885	3004
peak933	chr10	42876506	42876706	tested_silencers	3441	4027	4703	4442	4664	2521	2369	1973	3236	2490
peak934	chr10	43072696	43072896	tested_silencers	4764	5748	6446	5895	6484	4198	3952	3378	5531	4376
peak935	chr10	43118015	43118215	tested_silencers	2074	2402	2810	2586	2733	1939	1895	1628	2511	1980
peak936	chr10	44312015	44312215	tested_silencers	2485	2930	3503	3189	3507	3004	3106	2324	3855	3139
peak937	chr10	45248655	45248855	tested_silencers	1496	1703	2161	1835	1903	1738	1691	1418	2261	1811
peak938	chr10	45248815	45249015	tested_silencers	409	574	734	615	535	664	500	513	767	665
peak939	chr10	45630095	45630295	tested_silencers	655	867	968	838	955	898	797	669	1151	907
peak940	chr10	45825555	45825755	tested_silencers	164	187	227	180	238	150	163	114	175	157
peak941	chr10	46236636	46236836	tested_silencers	1923	2249	2749	2511	2630	1402	1359	1161	1784	1544
peak942	chr10	51816835	51817035	tested_silencers	236	266	320	269	343	259	262	169	332	274
peak943	chr10	52593855	52594055	tested_silencers	2910	3563	4178	3663	3902	1786	1625	1283	2325	1780
peak944	chr10	52609615	52609815	tested_silencers	2347	2686	3245	2846	3031	2698	2601	2319	3531	2947
peak945	chr10	57914856	57915056	tested_silencers	3155	3657	4281	3898	4169	2373	2275	1857	2964	2494
peak946	chr10	57915376	57915576	tested_silencers	601	742	842	766	883	520	533	391	669	496
peak947	chr10	57915616	57915816	tested_silencers	1258	1347	1612	1432	1520	929	931	713	1154	925
peak948	chr10	60183115	60183315	tested_silencers	2602	3192	3765	3327	3571	1726	1604	1316	2210	1825
peak949	chr10	61448835	61449035	tested_silencers	3663	4369	5092	4560	5119	3613	3536	2877	4832	3864
peak950	chr10	62609035	62609235	tested_silencers	2214	2756	3151	2774	3119	2321	2222	1758	2865	2276
peak951	chr10	62773235	62773435	tested_silencers	3628	4279	4984	4416	4908	3976	3832	2999	4964	3919
peak952	chr10	62936795	62936995	tested_silencers	1541	1872	2147	1868	2189	1570	1456	1235	1955	1702
peak953	chr10	62975996	62976196	tested_silencers	748	931	1140	1033	1000	1208	1126	986	1580	1143
peak954	chr10	63040675	63040875	tested_silencers	3722	4373	5022	4584	4975	3699	3564	2831	4655	3868
peak955	chr10	63102755	63102955	tested_silencers	939	1133	1330	1208	1305	940	990	750	1241	1084
peak956	chr10	63193495	63193695	tested_silencers	2325	2788	3181	2810	2990	2853	2727	2227	3524	2870
peak957	chr10	63252215	63252415	tested_silencers	2298	2750	3322	2884	3046	2878	2907	2430	3994	3181
peak958	chr10	63301825	63302025	tested_silencers	2632	3209	3707	3260	3636	2951	2984	2471	4050	3122
peak959	chr10	64861035	64861235	tested_silencers	2708	3264	3794	3297	3826	3260	3174	2479	4204	3419
peak960	chr10	64874755	64874955	tested_silencers	4013	5086	5750	5186	5601	4237	4202	3358	5628	4457
peak961	chr10	64883895	64884095	tested_silencers	2431	2804	3389	3087	3202	2423	2360	1831	3098	2462
peak962	chr10	64952695	64952895	tested_silencers	3893	4705	5451	4857	5336	3482	3470	2830	4594	3719
peak963	chr10	64966135	64966335	tested_silencers	1044	1216	1495	1359	1458	1462	1417	1224	1930	1558
peak964	chr10	65109856	65110056	tested_silencers	1179	1422	1597	1458	1576	1012	1008	807	1377	1043
peak965	chr10	65257895	65258095	tested_silencers	618	760	819	785	856	413	367	328	518	401
peak966	chr10	65444836	65445036	tested_silencers	999	1196	1431	1310	1378	1147	1060	923	1538	1163
peak967	chr10	65496015	65496215	tested_silencers	1401	1904	2156	1920	1990	2208	2052	1755	2781	2186
peak968	chr10	66154696	66154896	tested_silencers	3994	4602	5277	4701	5136	2883	2772	2239	3772	3038
peak969	chr10	66236365	66236565	tested_silencers	2082	2446	2846	2487	2778	3483	3354	2857	4604	3798
peak970	chr10	66365695	66365895	tested_silencers	3455	4011	4647	4149	4508	2916	2779	2388	3649	3073
peak971	chr10	66390395	66390595	tested_silencers	1003	1241	1402	1287	1324	1138	1088	904	1467	1134
peak972	chr10	66404455	66404655	tested_silencers	5268	6441	7562	6670	7206	8119	7748	6897	10513	8528
peak973	chr10	66459096	66459296	tested_silencers	1111	1304	1550	1410	1553	926	844	786	1165	980
peak974	chr10	66555776	66555976	tested_silencers	3411	4120	4806	4342	4559	4764	4426	3922	6264	4972
peak975	chr10	66560456	66560656	tested_silencers	1093	1270	1458	1334	1523	1251	1171	981	1668	1357
peak976	chr10	66569905	66570105	tested_silencers	4092	4799	5493	4897	5477	3092	3031	2393	3839	3140
peak977	chr10	66656426	66656626	tested_silencers	959	1096	1265	1141	1228	704	711	553	893	748
peak978	chr10	66668616	66668816	tested_silencers	1361	1810	2006	1736	1847	1985	1868	1598	2715	2152
peak979	chr10	66777176	66777376	tested_silencers	1553	1944	2243	2019	2068	1522	1342	1144	1939	1500
peak980	chr10	66777365	66777565	tested_silencers	0	0	0	0	0	0	0	0	0	0
peak981	chr10	67026476	67026676	tested_silencers	1722	1971	2284	2037	2341	1930	1793	1511	2431	1958
peak982	chr10	67030716	67030916	tested_silencers	1491	1842	2150	1923	2051	1642	1753	1388	2322	1794
peak983	chr10	67054196	67054396	tested_silencers	6168	7362	8821	7695	8327	5781	5607	4400	7343	5804
peak984	chr10	67326696	67326896	tested_silencers	5291	6485	7457	6760	7326	6165	5999	5109	7985	6659
peak985	chr10	69812275	69812475	tested_silencers	8343	10676	12594	10922	11376	10726	10190	8760	14100	11227
peak986	chr10	69853686	69853886	tested_silencers	2536	3214	3651	3170	3429	2245	2122	1728	2869	2274
peak987	chr10	69932866	69933066	tested_silencers	3772	4491	5132	4528	5063	3845	3779	3127	4931	4033
peak988	chr10	69998955	69999155	tested_silencers	2241	2767	3098	2658	3060	2184	2142	1726	2891	2348
peak989	chr10	70060315	70060515	tested_silencers	524	633	736	642	671	668	629	519	832	626
peak990	chr10	70060495	70060695	tested_silencers	321	385	420	373	403	345	328	286	413	375
peak991	chr10	70074155	70074355	tested_silencers	2779	3404	3820	3419	3789	3256	3072	2507	4248	3274
peak992	chr10	70114335	70114535	tested_silencers	787	869	1101	938	1121	911	932	742	1235	965
peak993	chr10	70160916	70161116	tested_silencers	0	0	0	0	0	0	0	0	0	0
peak994	chr10	70162066	70162266	tested_silencers	537	686	764	725	772	725	680	536	899	736
peak995	chr10	70188556	70188756	tested_silencers	3747	4646	5267	4840	5068	3188	3152	2571	4156	3258
peak996	chr10	70222346	70222546	tested_silencers	0	0	0	0	0	0	0	0	0	0
peak997	chr10	70234096	70234296	tested_silencers	1696	2023	2381	2105	2309	2022	1962	1429	2491	2035
peak998	chr10	70373176	70373376	tested_silencers	2051	2333	2856	2467	2761	1675	1715	1311	2065	1722
peak999	chr10	70388376	70388576	tested_silencers	863	1280	1449	1262	1178	1630	1473	1208	2087	1642
peak1000	chr10	70565245	70565445	tested_silencers	1728	2141	2468	2067	2408	1158	1070	902	1529	1220
peak1001	chr10	70582415	70582615	tested_silencers	3976	4797	5635	4869	5360	3053	2968	2340	4062	3191
peak1002	chr10	70636375	70636575	tested_silencers	2148	2487	2951	2537	2802	2262	2283	1876	3018	2457
peak1003	chr10	70710735	70710935	tested_silencers	2443	2963	3426	2974	3420	2235	2177	1736	2791	2268
peak1004	chr10	70711275	70711475	tested_silencers	3446	4019	4756	4146	4679	2738	2604	2074	3454	2817
peak1005	chr10	70808716	70808916	tested_silencers	5870	6824	8052	7369	7831	6472	6458	5125	8513	6854
peak1006	chr10	71248715	71248915	tested_silencers	3042	3587	4088	3777	4055	3772	3685	2795	4793	3743
peak1007	chr10	71754056	71754256	tested_silencers	916	1135	1267	1094	1263	940	835	642	1095	962
peak1008	chr10	72067275	72067475	tested_silencers	1710	2108	2477	2128	2330	1806	1725	1387	2300	1825
peak1009	chr10	74890436	74890636	tested_silencers	3839	4613	5373	4812	5025	4207	3749	3105	5040	4094
peak1010	chr10	75238415	75238615	tested_silencers	511	660	700	697	748	635	610	422	730	583
peak1011	chr10	75239975	75240175	tested_silencers	955	1225	1359	1122	1210	2400	2046	1956	3013	2495
peak1012	chr10	75308796	75308996	tested_silencers	1815	2189	2588	2286	2487	3327	3374	2459	4324	3384
peak1013	chr10	75589635	75589835	tested_silencers	695	863	1009	881	985	1031	1009	919	1347	1144
peak1014	chr10	75944655	75944855	tested_silencers	1349	1598	1880	1591	1756	1357	1340	1050	1626	1380
peak1015	chr10	76049735	76049935	tested_silencers	1166	1400	1575	1581	1550	1143	1097	906	1395	1083
peak1016	chr10	76418435	76418635	tested_silencers	2578	3109	3633	3237	3516	2532	2435	1956	3157	2519
peak1017	chr10	76547275	76547475	tested_silencers	631	810	923	844	934	649	763	575	881	783
peak1018	chr10	76666415	76666615	tested_silencers	2642	3274	3711	3195	3459	2558	2444	2081	3357	2735
peak1019	chr10	76667075	76667275	tested_silencers	4993	5866	6875	6154	6588	6087	5908	4846	7696	6409
peak1020	chr10	76701475	76701675	tested_silencers	0	0	0	0	0	0	0	0	0	0
peak1021	chr10	76903035	76903235	tested_silencers	1223	1567	1785	1599	1680	1074	1180	905	1433	1127
peak1022	chr10	76926795	76926995	tested_silencers	775	943	1164	993	1022	787	793	630	1064	806
peak1023	chr10	76930055	76930255	tested_silencers	3204	3747	4409	3953	4400	2941	2907	2346	3621	2927
peak1024	chr10	76953628	76953828	tested_silencers	906	1007	1171	1091	1180	1567	1486	1237	1980	1667
peak1025	chr10	80305575	80305775	tested_silencers	321	355	475	441	424	2025	1901	1589	2505	2057
peak1026	chr10	82108195	82108395	tested_silencers	2446	2902	3441	3024	3406	2632	2492	2188	3318	2674
peak1027	chr10	82346436	82346636	tested_silencers	1494	1785	2063	1878	2023	1896	1765	1442	2353	1919
peak1028	chr10	82377635	82377835	tested_silencers	1269	1484	1743	1547	1703	1131	1067	828	1409	1151
peak1029	chr10	82467235	82467435	tested_silencers	499	603	617	564	648	458	394	333	588	441
peak1030	chr10	82498475	82498675	tested_silencers	4916	5941	6862	6156	6735	4361	4198	3382	5533	4371
peak1031	chr10	82655375	82655575	tested_silencers	2371	2750	3348	2863	3130	2663	2606	2097	3462	2808
peak1032	chr10	82707036	82707236	tested_silencers	4558	5613	6339	5651	6258	3802	3711	2894	5075	3936
peak1033	chr10	82727196	82727396	tested_silencers	2763	3427	3860	3458	3795	1766	1710	1349	2154	1794
peak1034	chr10	83738086	83738286	tested_silencers	1619	1847	2248	2008	2272	3349	3429	2769	4536	3663
peak1035	chr10	84318116	84318316	tested_silencers	1336	1562	1868	1671	1764	926	904	754	1198	1017
peak1036	chr10	85668785	85668985	tested_silencers	3002	3549	4174	3703	4029	1666	1665	1360	2249	1798
peak1037	chr10	85918395	85918595	tested_silencers	1257	1492	1753	1502	1665	795	747	591	1055	805
peak1038	chr10	86095495	86095695	tested_silencers	4532	5279	6206	5605	5963	4284	4136	3573	5626	4281
peak1039	chr10	86272235	86272435	tested_silencers	2434	2905	3394	3102	3491	2948	2894	2369	3801	3084
peak1040	chr10	86704036	86704236	tested_silencers	3364	4120	4818	4164	4641	3296	3291	2531	4361	3463
peak1041	chr10	87304766	87304966	tested_silencers	2738	3168	3781	3334	3657	2048	1915	1559	2517	1990
peak1042	chr10	87412336	87412536	tested_silencers	3659	4563	5453	4680	5117	3366	3330	2655	4466	3570
peak1043	chr10	88772055	88772255	tested_silencers	92	126	138	107	125	118	103	96	162	133
peak1044	chr10	88892026	88892226	tested_silencers	2569	3020	3615	3180	3445	1786	1694	1460	2438	1773
peak1045	chr10	89133956	89134156	tested_silencers	568	679	788	680	768	552	524	419	711	506
peak1046	chr10	89156046	89156246	tested_silencers	4240	5097	5896	5096	5777	3331	3285	2616	4402	3531
peak1047	chr10	89176695	89176895	tested_silencers	1776	2220	2501	2225	2513	2195	2244	1753	2937	2356
peak1048	chr10	93195076	93195276	tested_silencers	2138	2406	3024	2554	2779	2219	2234	1853	3070	2309
peak1049	chr10	94020756	94020956	tested_silencers	2680	3161	3655	3162	3603	2392	2458	1877	3083	2553
peak1050	chr10	96137256	96137456	tested_silencers	3218	3921	4641	4114	4274	3383	3334	2784	4427	3545
peak1051	chr10	96309116	96309316	tested_silencers	12238	14535	17264	15428	16358	7312	7053	5684	9082	7437
peak1052	chr10	96342998	96343198	tested_silencers	2386	2948	3599	2997	3162	2750	2633	2142	3584	2893
peak1053	chr10	96411296	96411496	tested_silencers	2258	2711	3176	2728	3036	1375	1334	1033	1814	1429
peak1054	chr10	97235756	97235956	tested_silencers	2505	2907	3425	3001	3355	2054	1920	1650	2508	2064
peak1055	chr10	97330716	97330916	tested_silencers	1929	2232	2631	2401	2581	1897	1765	1526	2540	1974
peak1056	chr10	97492796	97492996	tested_silencers	861	1026	1246	1083	1165	1295	1193	1099	1677	1414
peak1057	chr10	97573176	97573376	tested_silencers	2290	2873	3464	2954	3283	2077	2040	1542	2670	2104
peak1058	chr10	97621296	97621496	tested_silencers	5405	6025	7098	6392	7047	3455	3478	2836	4647	3622
peak1059	chr10	97655936	97656136	tested_silencers	2127	2859	3333	2992	2867	2476	2429	2087	3177	2508
peak1060	chr10	98849416	98849616	tested_silencers	932	1170	1363	1194	1265	801	832	634	1128	864
peak1061	chr10	98887375	98887575	tested_silencers	3408	4330	5022	4367	4688	3827	3623	2997	4726	3884
peak1062	chr10	99239756	99239956	tested_silencers	1142	1426	1603	1474	1534	831	793	686	1123	867
peak1063	chr10	99729396	99729596	tested_silencers	4454	5241	6060	5421	6010	2331	2329	1900	2999	2477
peak1064	chr10	100168975	100169175	tested_silencers	3790	4425	5220	4544	5061	4918	4676	3724	6047	4942
peak1065	chr10	100634106	100634306	tested_silencers	1200	1363	1574	1469	1601	1370	1308	1091	1735	1419
peak1066	chr10	100723516	100723716	tested_silencers	687	857	1044	889	942	713	800	589	1006	756
peak1067	chr10	101520956	101521156	tested_silencers	531	636	721	621	750	652	715	552	807	694
peak1068	chr10	101787966	101788166	tested_silencers	3198	3757	4244	3739	4121	1077	987	809	1383	1100
peak1069	chr10	102067476	102067676	tested_silencers	4412	5163	6249	5318	5834	4445	4396	3448	5614	4487
peak1070	chr10	102266336	102266536	tested_silencers	2854	3393	3995	3585	3847	3887	3704	3033	4948	3978
peak1071	chr10	102360056	102360256	tested_silencers	307	335	422	356	413	290	250	238	327	304
peak1072	chr10	102378555	102378755	tested_silencers	5043	6029	7063	6081	6785	4856	4785	3662	6350	4998
peak1073	chr10	102440415	102440615	tested_silencers	992	1174	1412	1263	1363	1015	975	780	1251	1004
peak1074	chr10	102588575	102588775	tested_silencers	1186	1415	1678	1543	1674	559	528	413	733	623
peak1075	chr10	102840816	102841016	tested_silencers	819	979	1112	967	1184	1708	1534	1217	2107	1687
peak1076	chr10	102849795	102849995	tested_silencers	1079	1349	1535	1443	1546	885	899	717	1112	954
peak1077	chr10	103017895	103018095	tested_silencers	994	1156	1376	1178	1304	955	1009	795	1297	1089
peak1078	chr10	103018055	103018255	tested_silencers	112	230	211	180	102	730	600	668	966	829
peak1079	chr10	104051236	104051436	tested_silencers	2060	2533	2856	2598	2792	1798	1771	1492	2364	1926
peak1080	chr10	104121596	104121796	tested_silencers	580	652	833	749	738	1623	1565	1284	1979	1655
peak1081	chr10	104693816	104694016	tested_silencers	2263	2714	3234	2845	3178	2064	1952	1612	2522	2061
peak1082	chr10	104732496	104732696	tested_silencers	784	991	1129	1035	1090	1103	1021	884	1398	1143
peak1083	chr10	104892675	104892875	tested_silencers	6357	7523	8479	7630	8374	5742	5713	4681	7438	6038
peak1084	chr10	104992096	104992296	tested_silencers	292	316	405	349	363	289	285	214	376	326
peak1085	chr10	108748036	108748236	tested_silencers	2434	2909	3664	3232	3425	2293	2083	1803	2948	2461
peak1086	chr10	113748356	113748556	tested_silencers	2476	2970	3370	3103	3384	1853	1810	1485	2288	1829
peak1087	chr10	113835056	113835256	tested_silencers	1550	1771	2068	1842	2069	1691	1573	1281	2106	1737
peak1088	chr10	113963226	113963426	tested_silencers	3165	3534	4318	3886	4097	2738	2480	2117	3475	2635
peak1089	chr10	114088765	114088965	tested_silencers	489	602	747	689	660	394	371	308	504	435
peak1090	chr10	114362956	114363156	tested_silencers	1485	1750	2130	1838	2008	1452	1518	1137	1921	1477
peak1091	chr10	114663916	114664116	tested_silencers	5931	7337	8482	7419	8190	6238	5791	4914	8070	6096
peak1092	chr10	114668816	114669016	tested_silencers	1003	1177	1416	1188	1364	1041	1023	822	1449	1033
peak1093	chr10	114675366	114675566	tested_silencers	1340	1719	2031	1707	1828	1505	1435	1140	1976	1638
peak1094	chr10	115299616	115299816	tested_silencers	2629	3235	3896	3495	3664	2582	2452	2089	3313	2749
peak1095	chr10	115336716	115336916	tested_silencers	1125	1321	1531	1385	1432	1463	1419	1165	1905	1512
peak1096	chr10	116024716	116024916	tested_silencers	1358	1571	1989	1725	1856	1532	1481	1176	1825	1462
peak1097	chr10	116031516	116031716	tested_silencers	5417	6383	7529	6685	7343	6021	5674	4601	7327	6039
peak1098	chr10	116359876	116360076	tested_silencers	968	1186	1511	1294	1477	1033	1042	880	1401	1170
peak1099	chr10	116507956	116508156	tested_silencers	3014	3734	4285	3758	4190	2531	2435	2026	3317	2637
peak1100	chr10	116508836	116509036	tested_silencers	2032	2512	2906	2606	2768	1830	1840	1377	2378	1936
peak1101	chr10	116509336	116509536	tested_silencers	2529	2942	3478	3091	3409	1996	1858	1524	2487	2028
peak1102	chr10	116726866	116727066	tested_silencers	4608	5482	6298	5640	5965	5325	5322	4173	6829	5584
peak1103	chr10	118229696	118229896	tested_silencers	1554	1829	2102	1893	1987	394	387	340	580	400
peak1104	chr10	118946956	118947156	tested_silencers	3491	4514	5266	4593	4944	3711	3608	2946	4746	3681
peak1105	chr10	119656116	119656316	tested_silencers	2007	2347	2885	2513	2838	1752	1687	1312	2199	1737
peak1106	chr10	120121696	120121896	tested_silencers	1974	2319	2677	2479	2631	1338	1319	1061	1708	1485
peak1107	chr10	120364856	120365056	tested_silencers	6337	7720	8973	7901	8704	4380	4230	3571	5660	4480
peak1108	chr10	120528956	120529156	tested_silencers	3675	4438	5275	4685	5105	2905	2838	2257	3655	2999
peak1109	chr10	120991896	120992096	tested_silencers	3971	4745	5412	4806	5358	2366	2339	1905	3127	2469
peak1110	chr10	120993356	120993556	tested_silencers	1386	1648	1831	1700	1798	1038	1033	856	1415	1080
peak1111	chr10	120994876	120995076	tested_silencers	3236	4020	4622	4212	4435	2759	2662	2291	3690	2899
peak1112	chr10	121393736	121393936	tested_silencers	4104	4876	5793	5040	5503	5791	5959	4605	7698	5923
peak1113	chr10	121489976	121490176	tested_silencers	1372	1660	1898	1734	1855	1056	972	863	1270	1036
peak1114	chr10	121567525	121567725	tested_silencers	2191	2520	3048	2742	2929	1633	1689	1253	2096	1770
peak1115	chr10	121707016	121707216	tested_silencers	2677	3368	3890	3395	3790	2811	2826	2352	3649	3008
peak1116	chr10	123063596	123063796	tested_silencers	252	416	386	298	336	826	792	621	1110	842
peak1117	chr10	123142196	123142396	tested_silencers	1879	2219	2471	2290	2501	1949	1908	1527	2678	2081
peak1118	chr10	123174456	123174656	tested_silencers	1637	1961	2230	2095	2179	1718	1736	1410	2317	1828
peak1119	chr10	123221896	123222096	tested_silencers	740	1049	1176	1168	1047	891	800	677	1120	931
peak1120	chr10	123829415	123829615	tested_silencers	727	854	1047	871	958	780	777	627	1058	751
peak1121	chr10	123930355	123930555	tested_silencers	2116	2377	2860	2468	2876	2131	2112	1663	2769	2232
peak1122	chr10	124384176	124384376	tested_silencers	6003	7129	8359	7510	8098	4473	4248	3481	5665	4585
peak1123	chr10	124626646	124626846	tested_silencers	414	516	589	576	607	300	315	248	402	342
peak1124	chr10	125661236	125661436	tested_silencers	2612	2991	3542	3178	3448	1417	1472	1228	1879	1547
peak1125	chr10	126258475	126258675	tested_silencers	3678	4305	5219	4453	4925	2687	2687	2146	3582	2859
peak1126	chr10	127100376	127100576	tested_silencers	2876	3761	4538	4004	3854	3672	3448	2812	4742	3602
peak1127	chr10	130868556	130868756	tested_silencers	379	420	493	464	459	377	372	299	487	409
peak1128	chr10	131164240	131164440	tested_silencers	793	870	1032	891	1025	387	335	278	485	428
peak1129	chr10	131289596	131289796	tested_silencers	5617	6763	7855	6968	7595	7036	6538	5723	9059	7283
peak1130	chr10	132722476	132722676	tested_silencers	2043	2422	2805	2465	2737	3878	3802	2978	4995	4101
peak1131	chr10	134072906	134073106	tested_silencers	3256	3977	4431	3968	4419	1618	1536	1279	2040	1629
peak1132	chr10	134314655	134314855	tested_silencers	2409	2938	3337	3098	3255	2392	2339	1959	3032	2567
peak1133	chr10	134802580	134802780	tested_silencers	0	0	0	0	0	0	0	0	0	0
peak1134	chr10	134893656	134893856	tested_silencers	1519	1874	2056	1978	2103	1904	1863	1499	2478	1934
peak1135	chr10	135075335	135075535	tested_silencers	835	1032	1296	1013	1179	400	419	315	544	422
peak1136	chr10	135104580	135104780	tested_silencers	3095	3764	4432	3855	4347	2904	2844	2429	3833	3108
peak1137	chr10	135258896	135259096	tested_silencers	433	528	674	572	624	461	483	380	621	500
peak1138	chr10	135261735	135261935	tested_silencers	1754	2158	2417	2203	2479	2874	2817	2294	3621	2903
peak1139	chr10	135463175	135463375	tested_silencers	639	754	885	770	843	810	820	643	1061	883
peak1140	chr10	135521695	135521895	tested_silencers	293	380	442	373	364	366	340	291	457	372
peak1141	chr11	110836	111036	tested_silencers	1717	2129	2353	2196	2393	1921	1913	1454	2539	2051
peak1142	chr11	175435	175635	tested_silencers	6	12	8	7	10	4	2	8	3	5
peak1143	chr11	175735	175935	tested_silencers	30	31	52	36	40	31	24	22	47	30
peak1144	chr11	175895	176095	tested_silencers	0	0	0	0	0	0	0	0	0	0
peak1145	chr11	492756	492956	tested_silencers	2540	2916	3475	3015	3380	2727	2471	2198	3574	2746
peak1146	chr11	511746	511946	tested_silencers	1497	1853	2056	1938	2129	1294	1229	1056	1671	1323
peak1147	chr11	517836	518036	tested_silencers	4758	5861	6713	5937	6502	4573	4293	3576	5845	4735
peak1148	chr11	548816	549016	tested_silencers	1177	1594	1942	1624	1711	1729	1588	1456	2339	1708
peak1149	chr11	563856	564056	tested_silencers	2612	3162	3627	3320	3522	2495	2470	1935	3172	2494
peak1150	chr11	564096	564296	tested_silencers	3482	4332	5004	4590	4967	3524	3474	2773	4491	3499
peak1151	chr11	766856	767056	tested_silencers	1485	1780	2041	1888	1983	1273	1408	1065	1852	1408
peak1152	chr11	865496	865696	tested_silencers	6369	7641	9075	8052	8853	4535	4346	3557	5834	4803
peak1153	chr11	865676	865876	tested_silencers	0	0	0	0	0	0	0	0	0	0
peak1154	chr11	865836	866036	tested_silencers	0	0	0	0	0	0	0	0	0	0
peak1155	chr11	957200	957400	tested_silencers	2172	2509	2972	2679	2894	2222	2047	1694	2638	2204
peak1156	chr11	965275	965475	tested_silencers	4024	4989	5694	5082	5474	4132	3818	3237	5174	4109
peak1157	chr11	965455	965655	tested_silencers	0	1	0	0	1	0	0	0	0	0
peak1158	chr11	1072215	1072415	tested_silencers	4004	4644	5473	4873	5243	2219	2138	1669	2902	2254
peak1159	chr11	1357855	1358055	tested_silencers	0	0	0	0	0	0	0	0	0	0
peak1160	chr11	1421335	1421535	tested_silencers	1387	1600	1900	1692	1820	1582	1476	1148	1993	1596
peak1161	chr11	2118555	2118755	tested_silencers	2424	2870	3293	3144	3329	2618	2669	2159	3402	2653
peak1162	chr11	2339755	2339955	tested_silencers	674	818	891	865	915	683	687	535	841	718
peak1163	chr11	2550036	2550236	tested_silencers	1152	1407	1658	1455	1572	1517	1494	1180	2000	1583
peak1164	chr11	2574545	2574745	tested_silencers	2657	3224	3699	3352	3681	2044	2059	1629	2707	2145
peak1165	chr11	2987556	2987756	tested_silencers	1225	1441	1654	1573	1695	1396	1304	1059	1801	1351
peak1166	chr11	3019446	3019646	tested_silencers	2519	3020	3375	3054	3433	2379	2246	1840	3092	2453
peak1167	chr11	3090555	3090755	tested_silencers	0	0	0	0	0	0	0	0	0	0
peak1168	chr11	3090806	3091006	tested_silencers	1223	1545	1706	1573	1773	970	932	826	1280	977
peak1169	chr11	3094295	3094495	tested_silencers	2983	3443	4165	3666	3866	3356	3414	2627	4452	3422
peak1170	chr11	3102656	3102856	tested_silencers	2455	2832	3365	3048	3352	2450	2411	1864	3172	2428
peak1171	chr11	3319156	3319356	tested_silencers	13017	15387	17549	16116	17620	2744	2680	2055	3595	2832
peak1172	chr11	3448786	3448986	tested_silencers	4066	4862	5707	4912	5481	5379	5219	4406	7085	5732
peak1173	chr11	3468396	3468596	tested_silencers	1377	1559	1826	1673	1885	1107	1027	824	1426	1042
peak1174	chr11	3541176	3541376	tested_silencers	7	13	13	10	6	6	5	7	10	3
peak1175	chr11	3597556	3597756	tested_silencers	1043	1301	1518	1271	1417	1174	1024	843	1353	1104
peak1176	chr11	3670636	3670836	tested_silencers	5775	7122	8173	7154	7884	5775	5784	4330	7553	6011
peak1177	chr11	3732056	3732256	tested_silencers	594	616	811	662	771	521	517	476	725	608
peak1178	chr11	3757096	3757296	tested_silencers	1227	1449	1642	1554	1722	1338	1258	1102	1753	1377
peak1179	chr11	3766476	3766676	tested_silencers	2825	3444	3988	3510	3939	3370	3200	2649	4428	3317
peak1180	chr11	3769016	3769216	tested_silencers	2516	3056	3481	3041	3403	2348	2169	1846	3046	2396
peak1181	chr11	5655436	5655636	tested_silencers	2377	2784	3145	2876	3096	1981	1897	1398	2383	1964
peak1182	chr11	5755395	5755595	tested_silencers	1372	2929	3596	2642	1857	3160	3108	2593	4070	3267
peak1183	chr11	5944375	5944575	tested_silencers	4354	5222	5936	5165	5756	3270	3066	2643	4155	3380
peak1184	chr11	6196735	6196935	tested_silencers	1032	1253	1346	1248	1447	893	949	853	1233	980
peak1185	chr11	6222835	6223035	tested_silencers	1385	1733	1963	1793	1898	1669	1567	1310	2131	1840
peak1186	chr11	6269395	6269595	tested_silencers	588	727	767	647	798	740	765	617	1030	773
peak1187	chr11	6754335	6754535	tested_silencers	1553	1718	2051	1814	1995	1474	1453	1179	1905	1530
peak1188	chr11	6755015	6755215	tested_silencers	1553	1859	2099	1952	2088	1437	1406	1164	1980	1600
peak1189	chr11	6983996	6984196	tested_silencers	10293	12105	14190	12365	13678	7245	7038	5663	9444	7509
peak1190	chr11	7542815	7543015	tested_silencers	2908	3426	4205	3590	3876	3136	3084	2580	4184	3357
peak1191	chr11	8294956	8295156	tested_silencers	443	638	704	592	653	913	776	693	1128	865
peak1192	chr11	9295256	9295456	tested_silencers	2453	3004	3446	3081	3315	3413	3406	2719	4473	3556
peak1193	chr11	9644016	9644216	tested_silencers	1095	1195	1456	1350	1439	805	811	636	1004	840
peak1194	chr11	9881436	9881636	tested_silencers	1087	1289	1609	1361	1387	1119	1058	900	1442	1191
peak1195	chr11	10639065	10639265	tested_silencers	2519	2959	3547	3254	3392	2826	2796	2197	3680	2939
peak1196	chr11	10744075	10744275	tested_silencers	0	0	0	0	0	0	0	0	0	0
peak1197	chr11	10871416	10871616	tested_silencers	912	1219	1421	1194	1323	1222	1289	988	1662	1255
peak1198	chr11	11061196	11061396	tested_silencers	1983	2214	2688	2437	2623	1927	1816	1510	2414	2012
peak1199	chr11	11369936	11370136	tested_silencers	951	1212	1440	1272	1410	788	795	590	1002	767
peak1200	chr11	13574446	13574646	tested_silencers	2718	3324	3877	3391	3809	2415	2482	1951	3054	2549
peak1201	chr11	13789105	13789305	tested_silencers	2735	3307	3943	3466	3762	2119	2016	1675	2819	2238
peak1202	chr11	13913576	13913776	tested_silencers	501	577	670	582	657	176	155	106	192	180
peak1203	chr11	14100596	14100796	tested_silencers	1779	2074	2508	2204	2414	1693	1564	1319	2116	1695
peak1204	chr11	14112236	14112436	tested_silencers	0	0	1	0	1	1	0	0	0	0
peak1205	chr11	14112396	14112596	tested_silencers	2	0	1	1	0	0	0	0	0	1
peak1206	chr11	14494776	14494976	tested_silencers	5098	5887	7001	6302	6867	4248	4046	3201	5590	4327
peak1207	chr11	14877586	14877786	tested_silencers	2998	3388	4100	3653	3940	3234	3124	2448	4232	3293
peak1208	chr11	15080796	15080996	tested_silencers	2653	3128	3754	3147	3494	2301	2158	1858	3084	2450
peak1209	chr11	15270376	15270576	tested_silencers	1591	1880	2192	1861	2087	1217	1280	940	1623	1350
peak1210	chr11	15607655	15607855	tested_silencers	3365	3806	4409	3938	4368	3590	3435	2826	4482	3666
peak1211	chr11	15821655	15821855	tested_silencers	615	820	830	790	845	611	597	543	870	648
peak1212	chr11	15995615	15995815	tested_silencers	1253	1655	1797	1694	1818	1522	1450	1296	2091	1660
peak1213	chr11	16120475	16120675	tested_silencers	2053	2486	2976	2557	2863	2733	2563	2083	3476	2753
peak1214	chr11	16169176	16169376	tested_silencers	2233	2636	3172	2825	2991	2911	2877	2294	3795	3086
peak1215	chr11	16245215	16245415	tested_silencers	5838	7636	8796	7538	7704	6008	5446	4671	7429	6195
peak1216	chr11	16505096	16505296	tested_silencers	425	565	601	591	590	407	335	250	487	418
peak1217	chr11	16510196	16510396	tested_silencers	3103	3726	4275	3786	4132	3152	2932	2466	3805	3322
peak1218	chr11	16621835	16622035	tested_silencers	363	425	518	489	516	425	389	326	610	493
peak1219	chr11	16749435	16749635	tested_silencers	844	1424	1601	1341	1137	1814	1627	1509	2216	1852
peak1220	chr11	17393265	17393465	tested_silencers	1699	2070	2329	2186	2339	3121	3000	2436	4048	3263
peak1221	chr11	17393435	17393635	tested_silencers	3	5	1	2	5	0	0	0	0	0
peak1222	chr11	17628120	17628320	tested_silencers	7104	8735	10038	8824	9877	7198	7166	5788	9397	7609
peak1223	chr11	18299060	18299260	tested_silencers	568	654	737	705	756	625	616	512	873	668
peak1224	chr11	18411725	18411925	tested_silencers	1483	1858	2028	1858	2057	1210	1152	863	1487	1243
peak1225	chr11	18555476	18555676	tested_silencers	2586	3049	3588	3098	3483	2293	2160	1731	2848	2337
peak1226	chr11	18617016	18617216	tested_silencers	2320	2663	3117	2773	3013	1780	1692	1450	2286	1764
peak1227	chr11	18634015	18634215	tested_silencers	4809	5859	6693	5838	6426	3884	3785	3026	4946	4037
peak1228	chr11	18688575	18688775	tested_silencers	1219	1623	1890	1625	1694	1418	1346	1200	2001	1537
peak1229	chr11	18705995	18706195	tested_silencers	2831	3284	3819	3392	3775	2940	2660	2240	3689	2836
peak1230	chr11	18906516	18906716	tested_silencers	2480	2924	3554	3081	3468	1422	1315	1149	1838	1493
peak1231	chr11	19453935	19454135	tested_silencers	1979	2495	2840	2686	2724	2752	2378	2358	3511	2729
peak1232	chr11	20406456	20406656	tested_silencers	2362	2812	3365	3017	3201	2663	2539	2096	3330	2741
peak1233	chr11	22578016	22578216	tested_silencers	4	7	27	9	8	2	7	3	7	3
peak1234	chr11	22785936	22786136	tested_silencers	1012	1323	1732	1370	1572	879	832	732	1138	925
peak1235	chr11	26998006	26998206	tested_silencers	1101	1324	1483	1416	1430	905	851	680	1135	995
peak1236	chr11	28191466	28191666	tested_silencers	2992	3862	4382	3851	4050	3646	3573	2975	4745	3903
peak1237	chr11	31435995	31436195	tested_silencers	2855	3267	4059	3367	3809	3538	3379	2651	4303	3566
peak1238	chr11	31463726	31463926	tested_silencers	1848	2101	2564	2162	2448	2213	2136	1727	2744	2325
peak1239	chr11	31465426	31465626	tested_silencers	4313	5345	6205	5467	5920	3702	3602	2924	4840	3748
peak1240	chr11	31506916	31507116	tested_silencers	591	768	813	724	834	831	781	671	1046	853
peak1241	chr11	31667415	31667615	tested_silencers	71	121	142	115	78	341	293	289	437	348
peak1242	chr11	32234856	32235056	tested_silencers	1519	1830	2111	1855	2091	1516	1419	1142	1921	1485
peak1243	chr11	32507375	32507575	tested_silencers	361	409	481	414	483	478	443	354	543	457
peak1244	chr11	32552275	32552475	tested_silencers	2969	3670	4083	3693	4030	3469	3729	2846	4576	3560
peak1245	chr11	32574776	32574976	tested_silencers	800	918	1218	1053	1140	574	555	414	698	612
peak1246	chr11	32596055	32596255	tested_silencers	2488	3050	3570	3145	3337	2848	2919	2318	3832	3129
peak1247	chr11	32598095	32598295	tested_silencers	3382	4082	4796	4308	4633	3280	3264	2564	3985	3465
peak1248	chr11	32652555	32652755	tested_silencers	2	1	2	1	0	3	1	2	0	1
peak1249	chr11	33634996	33635196	tested_silencers	2221	2770	3226	2905	3031	1924	1784	1513	2329	1899
peak1250	chr11	34108556	34108756	tested_silencers	1723	2196	2509	2244	2440	1541	1434	1213	1842	1503
peak1251	chr11	34350935	34351135	tested_silencers	1190	1447	1744	1546	1707	1347	1363	1093	1793	1440
peak1252	chr11	34433416	34433616	tested_silencers	5693	7375	8499	7393	7551	7051	6539	5334	8901	6875
peak1253	chr11	37354196	37354396	tested_silencers	2487	2940	3348	3085	3360	1929	1949	1567	2466	1982
peak1254	chr11	37880826	37881026	tested_silencers	2084	2584	3095	2752	2822	1471	1441	1196	1956	1622
peak1255	chr11	37927716	37927916	tested_silencers	3857	4542	5287	4741	4995	3580	3324	2644	4605	3592
peak1256	chr11	37989776	37989976	tested_silencers	1438	1727	2008	1785	1870	970	958	692	1257	995
peak1257	chr11	37990996	37991196	tested_silencers	2932	3609	4316	3624	4049	2519	2441	2077	3239	2570
peak1258	chr11	38082586	38082786	tested_silencers	4351	5252	5974	5346	5695	1975	1900	1569	2564	2005
peak1259	chr11	38447136	38447336	tested_silencers	4861	5637	6551	5951	6583	6290	6020	4973	8164	6657
peak1260	chr11	38630156	38630356	tested_silencers	2402	2868	3462	3075	3245	1489	1466	1119	1952	1576
peak1261	chr11	40058676	40058876	tested_silencers	3402	3921	4641	4150	4481	2944	2934	2239	3757	2988
peak1262	chr11	40121056	40121256	tested_silencers	1061	1351	1464	1340	1421	5398	5399	4169	7039	5549
peak1263	chr11	43780576	43780776	tested_silencers	1380	1720	1953	1762	1860	2284	2306	1813	3058	2389
peak1264	chr11	43811996	43812196	tested_silencers	3252	3827	4289	3812	4303	3077	2909	2383	3833	2988
peak1265	chr11	43997275	43997475	tested_silencers	1626	2075	2279	2101	2236	1421	1323	993	1596	1408
peak1266	chr11	44052215	44052415	tested_silencers	3078	3724	4267	3781	4126	2613	2513	2110	3368	2610
peak1267	chr11	44066555	44066755	tested_silencers	4467	5460	6248	5572	6172	3929	3799	2926	4838	4102
peak1268	chr11	44098396	44098596	tested_silencers	1367	1667	1923	1785	1843	1096	1077	856	1416	1167
peak1269	chr11	44269155	44269355	tested_silencers	522	559	700	588	663	490	491	327	643	484
peak1270	chr11	44322315	44322515	tested_silencers	2709	3173	3607	3225	3493	2609	2638	2195	3431	2882
peak1271	chr11	44508395	44508595	tested_silencers	2932	3593	4055	3675	3946	2521	2471	1987	3297	2485
peak1272	chr11	45599975	45600175	tested_silencers	5059	6318	7601	6622	7068	4493	4080	3463	5847	4649
peak1273	chr11	47505466	47505666	tested_silencers	1037	1259	1424	1353	1431	969	962	731	1319	1045
peak1274	chr11	47608935	47609135	tested_silencers	996	1287	1495	1312	1444	1628	1573	1229	2061	1607
peak1275	chr11	47610760	47610960	tested_silencers	1412	1789	2001	1780	1995	1632	1666	1251	2134	1591
peak1276	chr11	47728936	47729136	tested_silencers	623	768	831	725	764	381	370	310	516	393
peak1277	chr11	57036675	57036875	tested_silencers	5704	6721	7775	6947	7609	4488	4406	3630	5773	4711
peak1278	chr11	57063855	57064055	tested_silencers	1532	1938	2131	1902	2144	1917	1909	1497	2400	1974
peak1279	chr11	57767115	57767315	tested_silencers	3614	4337	4877	4421	4723	2059	2032	1626	2618	2193
peak1280	chr11	57947196	57947396	tested_silencers	2813	3274	3789	3362	3757	2543	2480	2012	3161	2581
peak1281	chr11	58417955	58418155	tested_silencers	3694	4306	5050	4491	4871	3239	3196	2610	4285	3408
peak1282	chr11	58531926	58532126	tested_silencers	1659	1920	2364	2027	2234	2177	1998	1731	2706	2113
peak1283	chr11	59640476	59640676	tested_silencers	4661	5647	6584	5919	6481	6209	5757	4940	7716	6208
peak1284	chr11	60056196	60056396	tested_silencers	1267	1519	1836	1592	1686	1292	1157	963	1561	1333
peak1285	chr11	61168416	61168616	tested_silencers	405	471	551	492	540	415	367	313	484	398
peak1286	chr11	61266635	61266835	tested_silencers	694	849	912	811	948	892	869	640	1177	920
peak1287	chr11	61795776	61795976	tested_silencers	3015	3713	4328	3934	4007	2953	2817	2107	3641	2866
peak1288	chr11	62189576	62189776	tested_silencers	3539	4189	4951	4437	4994	3715	3598	2999	4946	3771
peak1289	chr11	62728575	62728775	tested_silencers	4780	5615	6614	6009	6415	2509	2396	1958	3324	2683
peak1290	chr11	62728815	62729015	tested_silencers	2776	3304	3821	3492	3708	1912	1810	1484	2444	1938
peak1291	chr11	63730235	63730435	tested_silencers	2261	2677	3194	2732	3022	2048	1979	1467	2501	2022
peak1292	chr11	63812015	63812215	tested_silencers	2878	3499	4101	3505	3913	2863	2721	2141	3709	2884
peak1293	chr11	63826360	63826560	tested_silencers	1462	1750	2028	1761	1997	989	1017	848	1300	1062
peak1294	chr11	63937896	63938096	tested_silencers	1740	2072	2390	2078	2353	2749	2733	2154	3586	3029
peak1295	chr11	64183155	64183355	tested_silencers	4056	4721	5483	5035	5379	3473	3276	2631	4216	3588
peak1296	chr11	64188835	64189035	tested_silencers	2880	3440	3903	3593	3868	2961	2856	2222	3616	2879
peak1297	chr11	64290985	64291185	tested_silencers	4000	4767	5539	4795	5413	4281	4068	3501	5406	4469
peak1298	chr11	64565396	64565596	tested_silencers	561	729	845	708	758	2453	2453	2059	3354	2557
peak1299	chr11	64582466	64582666	tested_silencers	4328	5271	6128	5428	5811	4103	4014	3097	5222	4236
peak1300	chr11	64967326	64967526	tested_silencers	3673	4503	5193	4575	5093	3931	3924	3303	4939	4108
peak1301	chr11	65009936	65010136	tested_silencers	1991	2700	3114	2773	2873	3260	3056	2491	4203	3290
peak1302	chr11	65447775	65447975	tested_silencers	4151	5305	6066	5421	5761	4308	4136	3527	5485	4552
peak1303	chr11	65716535	65716735	tested_silencers	742	843	1010	876	991	498	451	426	675	568
peak1304	chr11	65725815	65726015	tested_silencers	1212	1364	1636	1507	1548	974	923	713	1249	969
peak1305	chr11	66342556	66342756	tested_silencers	402	482	542	492	558	432	463	358	573	493
peak1306	chr11	66416805	66417005	tested_silencers	1309	1736	1978	1719	1904	1611	1552	1267	1986	1583
peak1307	chr11	66423135	66423335	tested_silencers	4251	5414	6145	5428	5989	3796	3763	2950	4836	3858
peak1308	chr11	66833300	66833500	tested_silencers	2303	3224	3640	3166	3088	2060	1955	1672	2786	2197
peak1309	chr11	66841475	66841675	tested_silencers	3899	4779	5459	5013	5421	1734	1761	1339	2228	1819
peak1310	chr11	66842865	66843065	tested_silencers	2590	3047	3363	3147	3535	2772	2720	2219	3621	2922
peak1311	chr11	67326256	67326456	tested_silencers	2119	2574	3002	2704	2856	2184	2189	1784	2897	2350
peak1312	chr11	67355526	67355726	tested_silencers	2146	2543	2934	2563	2818	2273	2449	1850	3078	2428
peak1313	chr11	67390356	67390556	tested_silencers	730	883	1029	883	1001	722	670	572	938	785
peak1314	chr11	67584636	67584836	tested_silencers	5642	6782	7820	6830	7700	5057	5001	4034	6741	5306
peak1315	chr11	67646186	67646386	tested_silencers	1700	1967	2403	2075	2233	1483	1386	1138	1891	1531
peak1316	chr11	67666995	67667195	tested_silencers	383	532	608	499	570	413	451	353	533	478
peak1317	chr11	67822176	67822376	tested_silencers	1201	1337	1702	1461	1563	1175	1196	971	1538	1216
peak1318	chr11	68027176	68027376	tested_silencers	195	249	288	234	278	193	225	166	265	224
peak1319	chr11	68030236	68030436	tested_silencers	1086	1314	1522	1435	1512	1379	1252	1133	1742	1420
peak1320	chr11	68136780	68136980	tested_silencers	3367	4061	4765	4215	4597	2415	2422	1895	3175	2442
peak1321	chr11	68541355	68541555	tested_silencers	301	390	441	389	407	266	280	214	319	260
peak1322	chr11	68650376	68650576	tested_silencers	1295	1647	1910	1687	1871	891	826	704	1107	895
peak1323	chr11	68813305	68813505	tested_silencers	7661	9340	10692	9449	10253	6247	6110	4811	7907	6400
peak1324	chr11	69174675	69174875	tested_silencers	1515	1766	1990	1757	1930	2057	1934	1520	2490	2124
peak1325	chr11	69323855	69324055	tested_silencers	907	1121	1228	1092	1269	690	690	522	930	746
peak1326	chr11	69338235	69338435	tested_silencers	3502	4222	4922	4350	4810	4030	4041	3095	5293	4135
peak1327	chr11	69527055	69527255	tested_silencers	1136	1381	1749	1440	1588	1238	1234	1009	1539	1303
peak1328	chr11	69614395	69614595	tested_silencers	2472	2944	3413	3141	3372	1644	1605	1315	2154	1580
peak1329	chr11	69652795	69652995	tested_silencers	4552	5469	6381	5567	6246	4996	4896	4047	6621	5286
peak1330	chr11	70797616	70797816	tested_silencers	3533	4290	4939	4376	4705	3758	3657	3085	4894	4100
peak1331	chr11	70857295	70857495	tested_silencers	1905	2292	2602	2346	2661	1301	1301	1013	1743	1356
peak1332	chr11	71407195	71407395	tested_silencers	284	361	456	320	432	331	310	244	458	320
peak1333	chr11	71407415	71407615	tested_silencers	1182	1297	1499	1300	1527	1422	1378	1169	1862	1562
peak1334	chr11	71427495	71427695	tested_silencers	5021	5990	6918	6357	6849	4186	4128	3330	5371	4385
peak1335	chr11	71475956	71476156	tested_silencers	6206	7375	8687	7457	8520	5888	6001	4522	7694	6204
peak1336	chr11	71486396	71486596	tested_silencers	1614	1914	2119	1940	2064	1286	1203	996	1617	1298
peak1337	chr11	71554476	71554676	tested_silencers	1513	1778	2069	1861	2036	1187	1189	939	1605	1286
peak1338	chr11	71572696	71572896	tested_silencers	3954	4678	5508	4914	5174	4486	4360	3462	5823	4571
peak1339	chr11	71853500	71853700	tested_silencers	2197	2710	3264	2738	3018	2547	2449	1878	3199	2546
peak1340	chr11	71857735	71857935	tested_silencers	2330	2836	3366	2879	3112	2576	2415	2129	3325	2534
peak1341	chr11	71974435	71974635	tested_silencers	2791	3600	3819	3533	3916	2723	2616	2067	3319	2684
peak1342	chr11	72098955	72099155	tested_silencers	4838	5825	6892	6113	6737	5136	4888	3941	6579	5262
peak1343	chr11	72099135	72099335	tested_silencers	0	0	0	0	0	0	0	0	0	0
peak1344	chr11	72222496	72222696	tested_silencers	16408	19285	22772	20437	22249	9427	9250	7821	12306	9814
peak1345	chr11	72373085	72373285	tested_silencers	2729	3250	3752	3334	3623	2195	2107	1707	2813	2219
peak1346	chr11	72673226	72673426	tested_silencers	5145	6011	7336	6486	7056	2512	2330	1964	3153	2523
peak1347	chr11	72696756	72696956	tested_silencers	2698	3331	3881	3523	3805	3723	3522	2829	4714	3819
peak1348	chr11	72807716	72807916	tested_silencers	3517	4085	4794	4181	4614	3588	3339	2762	4591	3562
peak1349	chr11	73140235	73140435	tested_silencers	4533	5465	6511	5679	6193	5883	5764	4767	7613	6176
peak1350	chr11	73140465	73140665	tested_silencers	1713	2036	2314	2062	2226	1822	1790	1476	2514	1939
peak1351	chr11	73539536	73539736	tested_silencers	384	507	579	535	567	468	454	393	681	533
peak1352	chr11	73650015	73650215	tested_silencers	2486	2806	3444	3001	3310	2505	2416	2010	3336	2753
peak1353	chr11	75743676	75743876	tested_silencers	1961	2347	2752	2405	2696	2820	2655	2111	3664	2911
peak1354	chr11	75759955	75760155	tested_silencers	1430	1679	1895	1698	1889	818	783	618	1084	827
peak1355	chr11	76198536	76198736	tested_silencers	2824	3570	4075	3569	3706	2585	2322	2113	3288	2722
peak1356	chr11	76232876	76233076	tested_silencers	2168	2512	2948	2596	2917	1906	1816	1454	2432	2014
peak1357	chr11	76714915	76715115	tested_silencers	1007	1142	1288	1232	1334	820	764	689	1094	898
peak1358	chr11	76715095	76715295	tested_silencers	1	0	0	1	0	0	0	0	0	0
peak1359	chr11	76847695	76847895	tested_silencers	3189	3930	4536	3984	4405	3222	3156	2640	4066	3339
peak1360	chr11	76955515	76955715	tested_silencers	0	0	0	0	0	0	0	0	0	0
peak1361	chr11	77291916	77292116	tested_silencers	0	4	8	2	2	4	9	5	4	5
peak1362	chr11	77305256	77305456	tested_silencers	1891	2163	2553	2275	2445	2439	2451	1966	3217	2496
peak1363	chr11	77365816	77366016	tested_silencers	3948	4709	5505	4927	5496	4410	4366	3483	5885	4663
peak1364	chr11	77437706	77437906	tested_silencers	4849	5751	6842	6051	6573	4780	4684	3651	6204	4872
peak1365	chr11	77491086	77491286	tested_silencers	772	957	1127	953	1017	2049	1984	1643	2669	2121
peak1366	chr11	77625396	77625596	tested_silencers	2700	3316	3720	3380	3711	2741	2577	2203	3591	2859
peak1367	chr11	77708856	77709056	tested_silencers	1104	1317	1607	1366	1527	1455	1401	1225	1907	1515
peak1368	chr11	77770926	77771126	tested_silencers	360	407	486	508	489	365	369	318	488	398
peak1369	chr11	77873155	77873355	tested_silencers	3915	4574	5344	4702	5104	3042	2887	2475	4013	3204
peak1370	chr11	80306156	80306356	tested_silencers	8491	10032	11990	10534	11766	4271	4120	3477	5539	4392
peak1371	chr11	82391376	82391576	tested_silencers	1864	2285	2528	2311	2431	2034	2004	1587	2589	2089
peak1372	chr11	85010396	85010596	tested_silencers	5665	6896	7952	6970	7626	6015	5776	4728	7773	6098
peak1373	chr11	85320396	85320596	tested_silencers	1647	1946	2225	2084	2210	2053	1967	1540	2650	2116
peak1374	chr11	85336295	85336495	tested_silencers	1510	1826	2114	1926	2000	2036	1936	1620	2639	2140
peak1375	chr11	86214945	86215145	tested_silencers	1375	1608	1988	1689	1830	1563	1488	1276	1988	1585
peak1376	chr11	86305855	86306055	tested_silencers	2607	3023	3537	3115	3429	2922	2683	2064	3542	2873
peak1377	chr11	86308355	86308555	tested_silencers	1422	1717	2076	1765	1940	1354	1309	1045	1829	1305
peak1378	chr11	86495495	86495695	tested_silencers	3816	4530	5288	4665	5039	3380	3305	2868	4378	3532
peak1379	chr11	86559785	86559985	tested_silencers	57	117	134	111	83	324	268	284	472	317
peak1380	chr11	86607535	86607735	tested_silencers	1487	1835	2089	1841	2097	1717	1712	1369	2329	1809
peak1381	chr11	86758126	86758326	tested_silencers	2370	2891	3224	2908	3157	2151	2045	1785	2783	2287
peak1382	chr11	86907676	86907876	tested_silencers	2614	3169	3568	3389	3591	2950	2872	2325	4026	3004
peak1383	chr11	87108356	87108556	tested_silencers	1925	2294	2736	2386	2708	2456	2449	1840	3236	2534
peak1384	chr11	87665446	87665646	tested_silencers	2183	2674	3018	2801	3102	1829	1707	1460	2447	1780
peak1385	chr11	87921886	87922086	tested_silencers	3928	4889	5664	5038	5629	4321	3929	3297	5419	4297
peak1386	chr11	88046056	88046256	tested_silencers	1667	1870	2221	1992	2207	1856	1884	1461	2417	1922
peak1387	chr11	89900876	89901076	tested_silencers	2211	2468	2971	2588	2891	2433	2474	2056	3187	2552
peak1388	chr11	91271596	91271796	tested_silencers	2611	3181	3587	3183	3508	3200	2885	2564	3807	3186
peak1389	chr11	91441356	91441556	tested_silencers	1522	1868	2150	1931	2064	1350	1257	1011	1646	1325
peak1390	chr11	91605016	91605216	tested_silencers	3831	4513	5235	4621	5142	3633	3539	2817	4841	3768
peak1391	chr11	91619736	91619936	tested_silencers	2125	2554	2877	2630	2758	2301	2312	1782	2963	2348
peak1392	chr11	91735966	91736166	tested_silencers	1675	1952	2346	2054	2158	1256	1175	949	1584	1197
peak1393	chr11	91756516	91756716	tested_silencers	240	452	463	358	320	934	785	737	1234	926
peak1394	chr11	91760415	91760615	tested_silencers	3620	4182	5050	4414	4891	2091	2033	1572	2809	2193
peak1395	chr11	91856876	91857076	tested_silencers	2891	3629	4239	3694	3859	3221	3023	2676	4157	3361
peak1396	chr11	92186296	92186496	tested_silencers	2818	3519	3914	3537	3840	1974	1861	1547	2507	1934
peak1397	chr11	92209676	92209876	tested_silencers	909	1121	1271	1127	1253	1045	1104	809	1380	1135
peak1398	chr11	93000596	93000796	tested_silencers	1466	1798	2078	1886	1991	1242	1238	967	1678	1305
peak1399	chr11	93850435	93850635	tested_silencers	947	1135	1333	1195	1281	979	957	740	1239	955
peak1400	chr11	94317415	94317615	tested_silencers	3768	4555	5359	4623	5138	4027	3919	3209	5035	4206
peak1401	chr11	94349845	94350045	tested_silencers	1218	1466	1645	1577	1636	1202	1231	1027	1550	1248
peak1402	chr11	94367036	94367236	tested_silencers	1018	1178	1373	1277	1336	1279	1191	980	1530	1281
peak1403	chr11	94427795	94427995	tested_silencers	2371	2799	3346	3001	3266	2315	2206	1867	2888	2405
peak1404	chr11	94749435	94749635	tested_silencers	1849	2193	2680	2324	2506	1672	1684	1287	2171	1838
peak1405	chr11	94814295	94814495	tested_silencers	1953	2332	2671	2465	2650	2079	2101	1728	2843	2181
peak1406	chr11	94855095	94855295	tested_silencers	2501	2968	3456	3087	3381	2280	2222	1888	3008	2408
peak1407	chr11	95032235	95032435	tested_silencers	2526	3028	3523	3239	3478	2646	2485	2138	3436	2697
peak1408	chr11	95199335	95199535	tested_silencers	405	466	545	561	492	467	502	385	608	514
peak1409	chr11	95670595	95670795	tested_silencers	436	540	615	554	550	315	335	274	358	329
peak1410	chr11	95670775	95670975	tested_silencers	0	0	0	0	0	0	0	0	0	0
peak1411	chr11	96457536	96457736	tested_silencers	539	638	730	651	778	683	669	546	912	749
peak1412	chr11	96742556	96742756	tested_silencers	551	703	828	799	816	366	356	278	481	388
peak1413	chr11	96756566	96756766	tested_silencers	1464	1661	1993	1824	1985	1425	1287	1123	1713	1385
peak1414	chr11	96907916	96908116	tested_silencers	318	337	464	380	458	262	243	213	326	267
peak1415	chr11	97029236	97029436	tested_silencers	3270	3968	4650	4084	4426	2965	2898	2472	3954	3132
peak1416	chr11	97331236	97331436	tested_silencers	1391	1549	1885	1656	1816	1279	1317	1012	1645	1459
peak1417	chr11	97360436	97360636	tested_silencers	6264	9849	11713	9755	8495	6447	6346	5358	8388	6846
peak1418	chr11	97655535	97655735	tested_silencers	5124	6134	6965	6334	6978	3967	3775	3098	5199	4086
peak1419	chr11	98048716	98048916	tested_silencers	5900	7030	8268	7225	8055	5538	5342	4256	7125	5642
peak1420	chr11	98167496	98167696	tested_silencers	1998	2544	2909	2598	2726	1737	1656	1319	2183	1725
peak1421	chr11	98347216	98347416	tested_silencers	1835	2195	2537	2309	2609	1873	1723	1467	2396	1881
peak1422	chr11	98416336	98416536	tested_silencers	4130	4919	5800	5233	5744	5779	5361	4664	7589	6053
peak1423	chr11	98430756	98430956	tested_silencers	720	797	945	889	931	885	846	762	1140	982
peak1424	chr11	98432056	98432256	tested_silencers	1232	1531	1691	1536	1724	1283	1328	1064	1724	1351
peak1425	chr11	98445396	98445596	tested_silencers	2016	2341	2809	2450	2682	2076	2127	1702	2797	2128
peak1426	chr11	98458776	98458976	tested_silencers	1373	1651	2021	1757	1953	1229	1170	909	1530	1199
peak1427	chr11	98460846	98461046	tested_silencers	910	1028	1294	1056	1262	1044	1116	830	1436	1096
peak1428	chr11	98473476	98473676	tested_silencers	3524	4320	4879	4368	4705	3138	3088	2441	4205	3293
peak1429	chr11	98542116	98542316	tested_silencers	2354	2841	3460	2970	3088	2614	2473	2111	3324	2760
peak1430	chr11	98574996	98575196	tested_silencers	2634	3086	3587	3164	3480	3647	3533	3095	4695	3846
peak1431	chr11	98603476	98603676	tested_silencers	2802	3302	3950	3423	3916	3419	3301	2764	4180	3507
peak1432	chr11	98604296	98604496	tested_silencers	4207	5063	5935	5107	5625	1930	1993	1635	2624	2041
peak1433	chr11	98605236	98605436	tested_silencers	5778	7069	7963	7197	8064	6266	6247	4854	8280	6538
peak1434	chr11	98629736	98629936	tested_silencers	1423	1590	1892	1669	1889	1660	1640	1355	2122	1705
peak1435	chr11	98738716	98738916	tested_silencers	1292	1596	1829	1596	1794	1969	1879	1523	2432	1933
peak1436	chr11	98881086	98881286	tested_silencers	4560	5458	6363	5608	6126	2502	2496	2086	3190	2656
peak1437	chr11	98894056	98894256	tested_silencers	3076	3784	4498	3957	4253	3400	3308	2783	4314	3410
peak1438	chr11	101012236	101012436	tested_silencers	1475	1836	2136	1883	2010	2050	2072	1651	2685	2120
peak1439	chr11	103681596	103681796	tested_silencers	3185	3819	4311	3949	4271	4036	4008	3540	5563	4261
peak1440	chr11	103734356	103734556	tested_silencers	9041	10933	12839	11264	12249	3378	3258	2708	4453	3537
peak1441	chr11	103761876	103762076	tested_silencers	1860	2841	3381	2874	2569	3587	3190	2977	4613	3597
peak1442	chr11	103763436	103763636	tested_silencers	1728	2166	2417	2105	2372	1634	1502	1290	2196	1640
peak1443	chr11	103777136	103777336	tested_silencers	2868	3372	4004	3562	3821	2601	2665	2254	3466	2811
peak1444	chr11	105173356	105173556	tested_silencers	1900	2268	2738	2468	2595	1317	1279	1054	1768	1285
peak1445	chr11	105481776	105481976	tested_silencers	327	447	478	427	466	1585	1411	1134	1908	1486
peak1446	chr11	106057466	106057666	tested_silencers	709	801	980	848	967	686	687	476	900	726
peak1447	chr11	108008086	108008286	tested_silencers	2773	3411	3907	3434	3625	4851	4403	3750	6170	4753
peak1448	chr11	108011436	108011636	tested_silencers	1642	1915	2315	2096	2120	1443	1445	1161	1938	1543
peak1449	chr11	108107376	108107576	tested_silencers	279	433	551	428	371	576	479	435	713	548
peak1450	chr11	108107896	108108096	tested_silencers	3578	4330	5092	4541	4821	4546	4096	3511	5795	4458
peak1451	chr11	108209656	108209856	tested_silencers	729	826	951	857	945	1177	1184	987	1696	1255
peak1452	chr11	108258776	108258976	tested_silencers	2101	2667	3139	2663	2988	3355	3158	2532	4239	3388
peak1453	chr11	108263966	108264166	tested_silencers	2370	2829	3269	3122	3315	2946	2792	2422	3684	3053
peak1454	chr11	108269026	108269226	tested_silencers	3440	4170	4915	4305	4660	3263	3288	2646	4264	3369
peak1455	chr11	108269236	108269436	tested_silencers	912	1069	1240	1069	1225	932	981	723	1176	934
peak1456	chr11	108303626	108303826	tested_silencers	2190	2584	2905	2637	2945	2149	2137	1713	2721	2234
peak1457	chr11	108304336	108304536	tested_silencers	1558	1833	2169	1873	2107	1482	1482	1192	1941	1524
peak1458	chr11	108304816	108305016	tested_silencers	3870	4603	5212	4649	5018	3354	3141	2494	4019	3349
peak1459	chr11	108883616	108883816	tested_silencers	3147	3613	4238	3822	4121	1248	1162	939	1629	1257
peak1460	chr11	108946836	108947036	tested_silencers	2664	3158	3758	3394	3762	3284	3272	2754	4339	3593
peak1461	chr11	109543176	109543376	tested_silencers	2346	2730	3108	2804	3075	2193	2105	1776	2826	2273
peak1462	chr11	109605956	109606156	tested_silencers	1562	1972	2326	2006	2243	1773	1658	1484	2238	1743
peak1463	chr11	109640106	109640306	tested_silencers	4448	5659	6636	5804	5946	4090	3651	3023	4848	4063
peak1464	chr11	109728966	109729166	tested_silencers	2208	2622	3081	2698	2944	2064	2094	1642	2733	2238
peak1465	chr11	110087746	110087946	tested_silencers	1679	2052	2452	2202	2280	2025	1943	1697	2667	2188
peak1466	chr11	110236996	110237196	tested_silencers	1936	2257	2639	2312	2504	1611	1722	1307	2161	1684
peak1467	chr11	110259136	110259336	tested_silencers	7799	9436	11157	9870	10696	5091	4768	3938	6322	5109
peak1468	chr11	110292455	110292655	tested_silencers	1701	2088	2317	2101	2374	1879	1759	1517	2379	1952
peak1469	chr11	110676796	110676996	tested_silencers	1496	1885	2298	1903	2229	1411	1356	1133	1828	1520
peak1470	chr11	110708376	110708576	tested_silencers	5412	6418	7481	6681	7286	3975	3821	3037	5093	4054
peak1471	chr11	110804256	110804456	tested_silencers	3181	3743	4215	3800	4168	1893	1836	1369	2366	1985
peak1472	chr11	112605036	112605236	tested_silencers	1908	2432	2747	2419	2720	3765	3815	2993	4900	3876
peak1473	chr11	113749456	113749656	tested_silencers	1287	1522	1727	1623	1723	1293	1251	1090	1681	1327
peak1474	chr11	113756676	113756876	tested_silencers	2517	2957	3403	3076	3435	2311	2283	1927	2951	2398
peak1475	chr11	113981955	113982155	tested_silencers	2800	3340	3978	3486	3813	3125	3081	2455	4024	3311
peak1476	chr11	114339756	114339956	tested_silencers	14	12	67	21	16	5175	5087	4104	6750	5373
peak1477	chr11	114433876	114434076	tested_silencers	3780	4507	5365	4743	5031	1273	1283	1002	1612	1378
peak1478	chr11	114690616	114690816	tested_silencers	1597	1809	2152	1873	2147	797	787	617	1032	771
peak1479	chr11	116250256	116250456	tested_silencers	908	1072	1320	1137	1228	2257	2255	1869	2952	2445
peak1480	chr11	116298495	116298695	tested_silencers	3879	4486	5246	4727	4914	3681	3523	2726	4734	3740
peak1481	chr11	116298655	116298855	tested_silencers	0	0	0	0	0	0	0	0	0	0
peak1482	chr11	116529015	116529215	tested_silencers	478	572	726	566	635	412	344	309	468	404
peak1483	chr11	116772026	116772226	tested_silencers	1496	1883	2246	1912	1959	1938	1801	1649	2497	2012
peak1484	chr11	116835116	116835316	tested_silencers	2247	2785	3236	2839	3090	2699	2648	2106	3540	2791
peak1485	chr11	116850945	116851145	tested_silencers	416	466	611	550	587	589	639	489	824	594
peak1486	chr11	116912956	116913156	tested_silencers	2464	2903	3469	3085	3243	2468	2533	2000	3324	2609
peak1487	chr11	116935126	116935326	tested_silencers	1772	2195	2520	2310	2473	2262	2266	1819	2873	2470
peak1488	chr11	117467836	117468036	tested_silencers	458	592	721	661	694	1430	1380	1172	1901	1482
peak1489	chr11	117561835	117562035	tested_silencers	3429	4057	4789	4195	4508	2796	2793	2096	3568	2739
peak1490	chr11	117812155	117812355	tested_silencers	5084	6360	7512	6432	7241	4566	4433	3870	6091	4941
peak1491	chr11	118653155	118653355	tested_silencers	3168	3834	4400	4057	4356	4431	4512	3580	5762	4644
peak1492	chr11	119667136	119667336	tested_silencers	5622	6972	8026	7195	7788	5526	5265	4258	7231	5645
peak1493	chr11	119897216	119897416	tested_silencers	1034	1208	1437	1238	1332	573	581	434	736	622
peak1494	chr11	119931835	119932035	tested_silencers	2180	2596	3053	2733	2805	2449	2167	1864	2949	2555
peak1495	chr11	120965655	120965855	tested_silencers	2172	2500	3081	2667	2958	2060	2105	1837	2838	2281
peak1496	chr11	124069775	124069975	tested_silencers	1695	1919	2417	2089	2242	1591	1550	1317	2125	1654
peak1497	chr11	124516185	124516385	tested_silencers	2257	2667	3095	2786	3001	2164	2203	1701	2793	2128
peak1498	chr11	124577815	124578015	tested_silencers	3003	3610	4232	3647	4168	3120	3140	2675	4246	3202
peak1499	chr11	124846915	124847115	tested_silencers	1886	2272	2667	2276	2573	2098	2089	1784	2805	2234
peak1500	chr11	124907036	124907236	tested_silencers	1370	1652	1911	1748	1883	1401	1281	1105	1826	1488
peak1501	chr11	126097435	126097635	tested_silencers	2607	3287	3720	3360	3713	2515	2426	1999	3322	2688
peak1502	chr11	126100595	126100795	tested_silencers	2852	3333	3977	3669	3720	3542	3429	2744	4515	3614
peak1503	chr11	126101675	126101875	tested_silencers	3422	4344	5024	4474	4578	3983	3666	3180	5164	4146
peak1504	chr11	126262595	126262795	tested_silencers	304	302	356	341	352	207	200	140	234	208
peak1505	chr11	126262755	126262955	tested_silencers	723	835	1007	936	1009	637	638	457	799	653
peak1506	chr11	127241636	127241836	tested_silencers	1046	1436	1762	1387	1470	1958	1817	1552	2470	2003
peak1507	chr11	129450280	129450480	tested_silencers	1947	2309	2604	2363	2646	1314	1283	1013	1702	1353
peak1508	chr11	129710215	129710415	tested_silencers	3185	3892	4569	3906	4314	2609	2632	2050	3376	2724
peak1509	chr11	129835115	129835315	tested_silencers	2480	2997	3514	3185	3274	2718	2583	2120	3476	2865
peak1510	chr11	129835275	129835475	tested_silencers	0	0	0	0	0	0	0	0	0	0
peak1511	chr11	129907045	129907245	tested_silencers	3740	4390	5153	4576	5036	4954	4812	3899	6251	5096
peak1512	chr11	129919315	129919515	tested_silencers	1120	1336	1546	1418	1569	1386	1145	1049	1693	1372
peak1513	chr11	129976076	129976276	tested_silencers	2963	3605	4268	3782	4290	3613	3361	2706	4555	3601
peak1514	chr11	130047955	130048155	tested_silencers	2230	2625	3014	2770	3036	2272	2160	1789	3018	2356
peak1515	chr11	130148246	130148446	tested_silencers	3105	3783	4421	3888	4300	2974	3151	2450	4053	3286
peak1516	chr11	130406655	130406855	tested_silencers	1470	1797	2096	1788	1988	1879	1714	1470	2351	1826
peak1517	chr11	130479015	130479215	tested_silencers	2072	2413	2863	2447	2758	1662	1511	1297	2064	1640
peak1518	chr11	132336936	132337136	tested_silencers	5015	6093	7020	6289	6860	3040	2828	2320	3811	3219
peak1519	chr11	133256266	133256466	tested_silencers	1673	2084	2554	2173	2339	2048	1837	1532	2477	2063
peak1520	chr11	134067985	134068185	tested_silencers	3425	4201	4931	4372	4668	3769	3510	2961	4747	3887
peak1521	chr11	134083775	134083975	tested_silencers	3910	4685	5533	4760	5321	4230	4131	3444	5492	4393
peak1522	chr11	134086215	134086415	tested_silencers	3667	4353	5050	4577	4890	4336	4041	3210	5453	4375
peak1523	chr11	134168416	134168616	tested_silencers	5602	7036	8083	7240	7766	3993	3907	3150	5149	4107
peak1524	chr11	134213695	134213895	tested_silencers	3902	4801	5487	5025	5348	3520	3342	2811	4419	3678
peak1525	chr11	134314175	134314375	tested_silencers	3569	4287	4948	4444	4841	2144	2176	1654	2705	2304
peak1526	chr11	134314476	134314676	tested_silencers	765	1032	1227	1039	1074	669	674	533	935	683
peak1527	chr11	134346415	134346615	tested_silencers	2604	3172	3639	3157	3493	4459	4605	3655	5805	4688
peak1528	chr11	134358895	134359095	tested_silencers	1914	2234	2703	2309	2649	1474	1597	1184	1932	1631
peak1529	chr12	69015	69215	tested_silencers	2097	2413	2834	2542	2684	1914	1839	1500	2568	2018
peak1530	chr12	151815	152015	tested_silencers	3797	4371	5151	4654	4989	3524	3495	2865	4421	3688
peak1531	chr12	904526	904726	tested_silencers	3346	4004	4715	4188	4559	2308	2239	1920	2932	2443
peak1532	chr12	1088586	1088786	tested_silencers	2455	3032	3557	3127	3367	1937	1993	1581	2567	2186
peak1533	chr12	1186056	1186256	tested_silencers	4562	5503	6710	5829	6308	4243	3991	3424	5381	4238
peak1534	chr12	1378236	1378436	tested_silencers	1712	1878	2274	2024	2276	1907	1703	1531	2311	1946
peak1535	chr12	1635656	1635856	tested_silencers	5069	6269	7079	6330	6908	5439	5366	4108	6937	5578
peak1536	chr12	2173275	2173475	tested_silencers	3850	4509	5309	4771	5147	3894	3843	3229	5113	4134
peak1537	chr12	4934675	4934875	tested_silencers	2502	3023	3495	3049	3442	4193	3970	3258	5327	4421
peak1538	chr12	4983956	4984156	tested_silencers	4718	5721	6623	6054	6393	2631	2493	2138	3503	2821
peak1539	chr12	5311135	5311335	tested_silencers	991	1122	1338	1166	1255	758	706	584	947	812
peak1540	chr12	5697635	5697835	tested_silencers	2547	3365	3594	3240	3549	2693	2608	2169	3470	2785
peak1541	chr12	5849076	5849276	tested_silencers	4490	5366	6403	5564	6064	5168	4951	3965	6634	5354
peak1542	chr12	5992016	5992216	tested_silencers	25	29	38	38	36	21	17	13	17	15
peak1543	chr12	5997536	5997736	tested_silencers	3172	3728	4494	4057	4460	3521	3575	2750	4562	3733
peak1544	chr12	6242276	6242476	tested_silencers	3970	5346	5733	5338	5175	3206	3530	2811	4788	3260
peak1545	chr12	6242536	6242736	tested_silencers	905	1024	1212	1079	1192	686	693	570	998	759
peak1546	chr12	6251836	6252036	tested_silencers	1368	1719	1940	1702	1903	1089	1058	900	1445	1196
peak1547	chr12	6252036	6252236	tested_silencers	893	1074	1244	1130	1178	585	604	492	743	612
peak1548	chr12	6404386	6404586	tested_silencers	4049	4819	5581	4942	5371	3094	3146	2425	4035	3323
peak1549	chr12	6413096	6413296	tested_silencers	1203	1510	1767	1541	1621	1204	1059	902	1455	1245
peak1550	chr12	6755696	6755896	tested_silencers	1891	2276	2631	2378	2553	1873	1843	1506	2491	2012
peak1551	chr12	6764556	6764756	tested_silencers	1333	1624	1965	1620	1910	1693	1621	1432	2307	1812
peak1552	chr12	6825756	6825956	tested_silencers	6	13	15	14	11	6	16	6	8	11
peak1553	chr12	7333376	7333576	tested_silencers	1298	1507	1835	1594	1791	1596	1537	1290	2046	1662
peak1554	chr12	7411706	7411906	tested_silencers	987	1256	1478	1246	1360	1206	1126	922	1558	1284
peak1555	chr12	7636056	7636256	tested_silencers	558	722	807	722	821	537	512	427	668	592
peak1556	chr12	7709936	7710136	tested_silencers	998	1216	1413	1332	1417	1221	1144	954	1522	1256
peak1557	chr12	7725236	7725436	tested_silencers	3776	4331	4991	4654	5032	1580	1422	1192	2131	1689
peak1558	chr12	7754986	7755186	tested_silencers	6093	7500	8445	7526	8326	5818	5742	4646	7654	6219
peak1559	chr12	7762836	7763036	tested_silencers	843	1071	1130	1023	1169	927	899	686	1147	954
peak1560	chr12	7845356	7845556	tested_silencers	3617	4183	5159	4550	4980	3608	3495	2861	4827	3840
peak1561	chr12	7889936	7890136	tested_silencers	1978	2431	2818	2519	2609	3292	3237	2685	4451	3461
peak1562	chr12	7899916	7900116	tested_silencers	2684	3262	3712	3371	3682	2863	2670	2235	3732	2907
peak1563	chr12	8015336	8015536	tested_silencers	1167	1391	1644	1452	1582	1276	1187	1004	1703	1356
peak1564	chr12	8034456	8034656	tested_silencers	4731	5752	6636	5887	6334	2482	2423	2020	3179	2572
peak1565	chr12	8102925	8103125	tested_silencers	3863	4654	5337	4757	5269	3275	3202	2533	4257	3302
peak1566	chr12	8137596	8137796	tested_silencers	2077	2596	2979	2585	2890	1988	1878	1410	2621	2025
peak1567	chr12	10053096	10053296	tested_silencers	1854	2338	2695	2288	2589	2091	1942	1593	2638	2136
peak1568	chr12	10320316	10320516	tested_silencers	2393	2949	3280	2871	3235	3816	3809	2825	4937	4029
peak1569	chr12	10348876	10349076	tested_silencers	1583	2046	2383	2060	2126	2828	2600	2315	3681	2984
peak1570	chr12	10524796	10524996	tested_silencers	2431	3405	4046	3417	3242	3623	3355	3013	4669	3819
peak1571	chr12	10536176	10536376	tested_silencers	3206	3875	4472	3985	4331	1768	1800	1480	2370	1950
peak1572	chr12	11094516	11094716	tested_silencers	2574	3135	3584	3217	3650	3260	3066	2624	4134	3394
peak1573	chr12	11220216	11220416	tested_silencers	639	753	864	813	879	755	697	547	903	789
peak1574	chr12	12753895	12754095	tested_silencers	255	325	333	301	319	227	241	193	281	244
peak1575	chr12	12837766	12837966	tested_silencers	1374	1635	1902	1720	1864	3019	3005	2286	3735	3014
peak1576	chr12	13469656	13469856	tested_silencers	3519	4461	5121	4952	5018	2797	2723	2343	3575	2839
peak1577	chr12	13654396	13654596	tested_silencers	2877	3575	4126	3591	3824	3302	3220	2568	4314	3440
peak1578	chr12	14448416	14448616	tested_silencers	2925	3544	4150	3711	3954	2160	2076	1683	2685	2329
peak1579	chr12	14854946	14855146	tested_silencers	1443	1818	2031	1819	1954	1947	1910	1573	2532	1955
peak1580	chr12	16092136	16092336	tested_silencers	1927	2186	2527	2292	2567	1735	1771	1434	2257	1795
peak1581	chr12	16101516	16101716	tested_silencers	2170	2462	3027	2578	2756	2909	2809	2334	3678	3005
peak1582	chr12	16154456	16154656	tested_silencers	2610	2935	3577	3143	3354	2283	2192	1759	2900	2416
peak1583	chr12	16154636	16154836	tested_silencers	0	0	0	0	0	0	0	0	0	0
peak1584	chr12	17161276	17161476	tested_silencers	238	320	353	316	356	167	147	125	192	143
peak1585	chr12	18348316	18348516	tested_silencers	3350	4081	4835	4152	4541	1628	1661	1345	2122	1774
peak1586	chr12	18850236	18850436	tested_silencers	1452	1692	1935	1723	1884	731	706	628	1068	837
peak1587	chr12	18935856	18936056	tested_silencers	2060	2475	2960	2647	2872	1689	1614	1263	2152	1699
peak1588	chr12	19128936	19129136	tested_silencers	1983	2351	2828	2468	2618	1728	1677	1381	2326	1781
peak1589	chr12	19135696	19135896	tested_silencers	1474	1758	2190	1870	2004	1823	1813	1421	2436	1887
peak1590	chr12	19245436	19245636	tested_silencers	1879	2339	2668	2314	2512	2088	2174	1629	2705	2298
peak1591	chr12	19535026	19535226	tested_silencers	2324	2981	3428	2868	3249	2422	2213	1972	3155	2571
peak1592	chr12	19581236	19581436	tested_silencers	4552	5499	6494	5647	6185	4509	4245	3509	5941	4608
peak1593	chr12	21513456	21513656	tested_silencers	2349	2786	3334	2965	3214	2304	2320	1833	2995	2520
peak1594	chr12	21674496	21674696	tested_silencers	4346	5157	6061	5374	6060	4664	4526	3599	5795	4568
peak1595	chr12	22079516	22079716	tested_silencers	1298	1544	1868	1584	1737	1248	1351	935	1634	1295
peak1596	chr12	22283636	22283836	tested_silencers	6202	7439	8563	7676	8329	4855	4759	3762	6189	4963
peak1597	chr12	22736395	22736595	tested_silencers	985	1275	1484	1312	1485	1467	1335	1159	1861	1482
peak1598	chr12	22736835	22737035	tested_silencers	5510	6574	7578	6984	7449	7563	6974	5964	9513	7570
peak1599	chr12	22799735	22799935	tested_silencers	6921	8427	9658	8560	9358	5851	5845	4534	7627	6069
peak1600	chr12	22940675	22940875	tested_silencers	1396	1656	1870	1586	1868	1279	1255	994	1683	1350
peak1601	chr12	22945175	22945375	tested_silencers	5262	6353	7397	6480	7251	3810	3752	3019	4950	3881
peak1602	chr12	22955975	22956175	tested_silencers	1647	2010	2316	2099	2286	2146	2169	1706	2786	2236
peak1603	chr12	22999955	23000155	tested_silencers	1668	2015	2240	2071	2193	1800	1758	1339	2402	1887
peak1604	chr12	23098215	23098415	tested_silencers	4029	4811	5631	5013	5572	3607	3433	2867	4593	3688
peak1605	chr12	23292316	23292516	tested_silencers	3773	4703	5329	4778	4974	4749	4573	3798	5961	4953
peak1606	chr12	23412215	23412415	tested_silencers	2773	3465	3936	3580	3885	2723	2643	2098	3531	2822
peak1607	chr12	23757895	23758095	tested_silencers	1206	1477	1790	1590	1652	1166	1108	897	1418	1221
peak1608	chr12	23774915	23775115	tested_silencers	335	469	534	493	431	300	269	192	329	277
peak1609	chr12	23964815	23965015	tested_silencers	1166	1414	1675	1481	1592	1050	1021	879	1376	1068
peak1610	chr12	23965135	23965335	tested_silencers	2907	3472	4003	3548	3860	3218	3209	2748	4304	3425
peak1611	chr12	24001555	24001755	tested_silencers	1749	1904	2271	1951	2263	1779	1742	1410	2378	1875
peak1612	chr12	24004595	24004795	tested_silencers	1991	2366	2808	2502	2684	1956	1849	1528	2417	1979
peak1613	chr12	24005675	24005875	tested_silencers	939	1138	1307	1169	1215	1011	988	773	1322	1058
peak1614	chr12	24326055	24326255	tested_silencers	2041	2469	2917	2564	2799	2481	2188	1983	3207	2453
peak1615	chr12	24413055	24413255	tested_silencers	2952	3531	4127	3758	4094	2278	2187	1885	3037	2451
peak1616	chr12	24708795	24708995	tested_silencers	352	346	462	376	391	355	323	257	347	315
peak1617	chr12	24817215	24817415	tested_silencers	3882	4527	5281	4779	5186	3838	3609	3041	4958	3966
peak1618	chr12	24991515	24991715	tested_silencers	849	965	1178	977	1076	859	804	726	1046	923
peak1619	chr12	25075255	25075455	tested_silencers	2577	3046	3576	3242	3524	2232	2283	1767	2905	2270
peak1620	chr12	25474515	25474715	tested_silencers	2491	3027	3478	3142	3397	2087	2174	1734	2809	2295
peak1621	chr12	25843895	25844095	tested_silencers	1510	1743	2030	1852	2001	1137	1167	905	1482	1202
peak1622	chr12	25941715	25941915	tested_silencers	4040	5054	6012	5144	5614	4268	4141	3361	5601	4388
peak1623	chr12	26726435	26726635	tested_silencers	2280	2929	3251	2830	3121	1970	1983	1554	2637	2128
peak1624	chr12	27027515	27027715	tested_silencers	1919	2262	2665	2354	2519	2085	2116	1619	2638	2167
peak1625	chr12	27209035	27209235	tested_silencers	1020	1127	1386	1219	1342	1129	1081	876	1382	1113
peak1626	chr12	27432805	27433005	tested_silencers	2513	3007	3504	3055	3286	2765	2701	2106	3537	2734
peak1627	chr12	27437735	27437935	tested_silencers	4846	5743	6842	6024	6584	3618	3578	3028	4595	3872
peak1628	chr12	27760455	27760655	tested_silencers	2587	3111	3540	3231	3526	2114	2002	1713	2728	2207
peak1629	chr12	27776665	27776865	tested_silencers	1122	1243	1586	1303	1387	919	929	783	1176	951
peak1630	chr12	27901695	27901895	tested_silencers	1147	1307	1522	1417	1513	1045	1012	839	1395	1069
peak1631	chr12	27926315	27926515	tested_silencers	280	403	406	358	364	345	284	263	432	324
peak1632	chr12	27930135	27930335	tested_silencers	2558	3166	3565	3190	3344	3020	3046	2381	3923	3119
peak1633	chr12	28043895	28044095	tested_silencers	2647	3352	3820	3379	3838	3505	3287	2676	4344	3600
peak1634	chr12	28152995	28153195	tested_silencers	3183	3868	4524	4043	4198	4357	4336	3612	5764	4619
peak1635	chr12	28176215	28176415	tested_silencers	3121	3655	4059	3742	4051	3402	3405	2777	4256	3578
peak1636	chr12	28355335	28355535	tested_silencers	3704	4343	5125	4522	4889	3923	4000	3263	5166	4013
peak1637	chr12	28434155	28434355	tested_silencers	3650	4388	5115	4547	4775	4172	4089	3514	5423	4402
peak1638	chr12	28480656	28480856	tested_silencers	4268	5176	6062	5337	5775	3789	3702	3093	4902	3948
peak1639	chr12	28721075	28721275	tested_silencers	3948	4768	5580	4890	5254	4725	4518	3829	5997	4781
peak1640	chr12	28754695	28754895	tested_silencers	4171	4922	5773	5255	5587	4369	4374	3577	5452	4495
peak1641	chr12	29032355	29032555	tested_silencers	2627	3018	3715	3287	3587	2345	2212	1706	2972	2372
peak1642	chr12	29192035	29192235	tested_silencers	1203	1589	1704	1554	1616	1583	1651	1297	2009	1741
peak1643	chr12	29219255	29219455	tested_silencers	4327	5264	6234	5448	6006	2672	2512	2297	3397	2875
peak1644	chr12	29543455	29543655	tested_silencers	3721	4560	5229	4726	4954	2563	2490	1925	3192	2488
peak1645	chr12	30020875	30021075	tested_silencers	4260	5143	5825	5120	5713	3275	3064	2473	4180	3371
peak1646	chr12	30074346	30074546	tested_silencers	2508	2934	3623	3094	3421	1688	1507	1280	2029	1644
peak1647	chr12	30631576	30631776	tested_silencers	2047	2463	2762	2625	2814	2148	2138	1601	2773	2030
peak1648	chr12	30651545	30651745	tested_silencers	2384	2980	3538	3067	3311	2551	2400	2061	3346	2677
peak1649	chr12	30757335	30757535	tested_silencers	5758	6938	8068	7287	8080	3500	3389	2693	4448	3650
peak1650	chr12	30993715	30993915	tested_silencers	5707	6905	7825	6962	7614	3462	3599	2684	4702	3723
peak1651	chr12	31262886	31263086	tested_silencers	2890	3562	4063	3596	4055	3344	3125	2752	4425	3435
peak1652	chr12	31651475	31651675	tested_silencers	208	240	285	248	269	180	255	176	279	247
peak1653	chr12	31661735	31661935	tested_silencers	1067	1314	1495	1386	1505	884	836	676	1173	905
peak1654	chr12	31726235	31726435	tested_silencers	846	1062	1261	1175	1125	952	882	701	1177	945
peak1655	chr12	31728135	31728335	tested_silencers	2428	3012	3596	3039	3220	3372	3304	2814	4458	3506
peak1656	chr12	31968156	31968356	tested_silencers	7822	9353	10960	9635	10595	7064	6678	5078	8742	7177
peak1657	chr12	32024816	32025016	tested_silencers	4318	5110	6048	5272	5821	3000	2856	2266	3809	3059
peak1658	chr12	32067796	32067996	tested_silencers	1129	1315	1521	1413	1524	1267	1146	965	1444	1200
peak1659	chr12	32101816	32102016	tested_silencers	7140	8701	9986	8954	9787	8442	8152	6810	10810	8792
peak1660	chr12	32196796	32196996	tested_silencers	2347	2836	3261	2939	3146	3193	3051	2496	4079	3118
peak1661	chr12	32229276	32229476	tested_silencers	3064	3662	4236	3784	4231	3255	3121	2545	4261	3402
peak1662	chr12	32240336	32240536	tested_silencers	841	1019	1243	1037	1183	788	773	642	1000	829
peak1663	chr12	32418976	32419176	tested_silencers	3729	4509	5442	4773	5350	3126	3046	2342	4120	3304
peak1664	chr12	32424396	32424596	tested_silencers	1464	1861	2166	1908	1982	3003	2890	2362	3810	3056
peak1665	chr12	32510615	32510815	tested_silencers	667	763	838	777	859	734	758	576	949	744
peak1666	chr12	32526715	32526915	tested_silencers	4418	5377	6349	5491	6117	4095	3881	3262	5129	4157
peak1667	chr12	32749235	32749435	tested_silencers	1376	1785	2026	1788	1948	1393	1401	1124	1882	1464
peak1668	chr12	32926775	32926975	tested_silencers	3095	3682	4288	3731	4185	3283	3228	2769	4451	3426
peak1669	chr12	32974716	32974916	tested_silencers	821	934	1152	998	1081	748	749	529	1010	823
peak1670	chr12	33023986	33024186	tested_silencers	4242	5173	6049	5312	5789	4999	5066	3921	6655	5355
peak1671	chr12	33079936	33080136	tested_silencers	4188	5031	5686	5165	5539	4358	4140	3496	5719	4588
peak1672	chr12	33099776	33099976	tested_silencers	5710	6873	8037	6961	7862	2745	2720	2156	3445	2892
peak1673	chr12	34250316	34250516	tested_silencers	3896	4534	5510	4981	5491	4475	4336	3440	5856	4547
peak1674	chr12	34270876	34271076	tested_silencers	2381	2817	3397	3075	3298	2583	2637	2105	3346	2728
peak1675	chr12	34397655	34397855	tested_silencers	2195	2648	3056	2802	2922	3038	2790	2511	3961	3220
peak1676	chr12	39436816	39437016	tested_silencers	1160	1393	1714	1424	1516	824	795	654	1028	824
peak1677	chr12	40299056	40299256	tested_silencers	1161	1373	1601	1453	1484	1118	1034	865	1477	1108
peak1678	chr12	40592516	40592716	tested_silencers	3570	4348	4996	4537	4851	2768	2614	2256	3575	2951
peak1679	chr12	40896216	40896416	tested_silencers	922	1296	1463	1241	1228	1717	1490	1275	2191	1738
peak1680	chr12	41462156	41462356	tested_silencers	2715	3164	3512	3150	3529	1723	1812	1372	2427	1844
peak1681	chr12	41860666	41860866	tested_silencers	594	721	821	824	861	353	341	284	504	365
peak1682	chr12	42442816	42443016	tested_silencers	9320	11126	12953	11606	12748	5688	5714	4641	7661	6023
peak1683	chr12	42562996	42563196	tested_silencers	1510	1807	1983	1795	1946	1643	1704	1341	2128	1694
peak1684	chr12	42581726	42581926	tested_silencers	4301	5076	5977	5233	5857	4011	3968	3256	5433	4179
peak1685	chr12	42586586	42586786	tested_silencers	7152	8425	9697	8888	9609	3859	3795	3146	4953	4034
peak1686	chr12	42610606	42610806	tested_silencers	1435	1747	1935	1724	1952	1867	1871	1467	2415	2035
peak1687	chr12	42874565	42874765	tested_silencers	1219	1300	1627	1403	1543	1320	1306	1104	1688	1411
peak1688	chr12	43005415	43005615	tested_silencers	3096	3832	4477	3860	4354	4064	3911	3152	5122	4184
peak1689	chr12	43019400	43019600	tested_silencers	1468	1730	2120	1781	2033	1317	1188	975	1572	1171
peak1690	chr12	43054885	43055085	tested_silencers	1506	1756	2043	1766	1946	1063	1054	864	1372	1072
peak1691	chr12	43249416	43249616	tested_silencers	4476	5132	6123	5385	5897	2895	2717	2174	3415	2793
peak1692	chr12	43280106	43280306	tested_silencers	3584	4583	5249	4805	5138	3042	2830	2398	3780	3191
peak1693	chr12	43287676	43287876	tested_silencers	594	657	820	731	757	583	574	449	730	607
peak1694	chr12	43312266	43312466	tested_silencers	1632	1957	2186	1996	2205	1742	1625	1272	2127	1735
peak1695	chr12	43329666	43329866	tested_silencers	4504	5496	6317	5533	6063	3463	3353	2879	4507	3626
peak1696	chr12	43454636	43454836	tested_silencers	4022	4837	5603	4894	5452	4391	4188	3503	5568	4414
peak1697	chr12	43520976	43521176	tested_silencers	1220	1537	1871	1696	1811	1467	1340	1122	1819	1437
peak1698	chr12	43604315	43604515	tested_silencers	907	1326	1553	1286	1270	985	879	788	1202	943
peak1699	chr12	44085985	44086185	tested_silencers	1392	1762	1917	1827	1978	1224	1103	886	1444	1240
peak1700	chr12	44095105	44095305	tested_silencers	5443	6498	7757	6979	7366	4573	4394	3704	5665	4712
peak1701	chr12	44097666	44097866	tested_silencers	2002	2414	2794	2478	2704	2129	2058	1612	2655	2160
peak1702	chr12	44241976	44242176	tested_silencers	3163	3886	4535	3978	4457	2322	2164	1892	2901	2248
peak1703	chr12	44242696	44242896	tested_silencers	2404	2840	3343	2886	3191	1921	1927	1503	2624	1995
peak1704	chr12	44255736	44255936	tested_silencers	4849	5666	6731	5918	6543	5296	5328	4334	6867	5543
peak1705	chr12	44311756	44311956	tested_silencers	474	614	679	592	687	579	608	444	800	635
peak1706	chr12	44438416	44438616	tested_silencers	3311	4036	4715	4272	4449	2856	2638	2221	3664	3043
peak1707	chr12	45421566	45421766	tested_silencers	542	674	735	695	707	531	531	385	682	558
peak1708	chr12	45707896	45708096	tested_silencers	3385	3969	4476	4072	4433	3243	3115	2526	4176	3288
peak1709	chr12	45762976	45763176	tested_silencers	2381	2842	3336	3012	3131	2443	2303	1941	3078	2571
peak1710	chr12	45829706	45829906	tested_silencers	2853	3389	3969	3453	3829	2838	2709	2155	3642	3036
peak1711	chr12	46029956	46030156	tested_silencers	812	1029	1138	992	1093	755	802	659	1060	904
peak1712	chr12	46060726	46060926	tested_silencers	3858	4602	5302	4924	5188	3511	3411	2609	4432	3462
peak1713	chr12	46251856	46252056	tested_silencers	1727	2066	2414	2087	2310	2256	2275	1751	2824	2269
peak1714	chr12	46864915	46865115	tested_silencers	541	676	727	667	764	438	433	323	514	459
peak1715	chr12	47795056	47795256	tested_silencers	5793	6968	7955	7112	8005	5755	5887	4447	7610	6073
peak1716	chr12	48607656	48607856	tested_silencers	2075	2534	2934	2550	2815	2518	2357	2018	3280	2470
peak1717	chr12	48615596	48615796	tested_silencers	2088	2456	2804	2567	2639	2127	1949	1583	2752	2191
peak1718	chr12	48657516	48657716	tested_silencers	1836	2216	2611	2223	2500	1487	1552	1106	1920	1536
peak1719	chr12	48703216	48703416	tested_silencers	1113	1393	1631	1454	1483	1071	1045	897	1420	1212
peak1720	chr12	48845275	48845475	tested_silencers	948	1098	1285	1150	1240	855	824	655	1074	841
peak1721	chr12	48919920	48920120	tested_silencers	1283	1525	1777	1559	1744	1762	1688	1336	2147	1829
peak1722	chr12	49093375	49093575	tested_silencers	1229	1526	1738	1569	1769	3118	2895	2372	3966	3204
peak1723	chr12	49094535	49094735	tested_silencers	1553	1950	2291	1993	2138	1764	1771	1419	2241	1891
peak1724	chr12	49295195	49295395	tested_silencers	728	873	1060	954	957	915	804	675	1100	863
peak1725	chr12	49304075	49304275	tested_silencers	2803	3234	3847	3398	3714	2442	2392	1923	3358	2562
peak1726	chr12	49304235	49304435	tested_silencers	0	0	0	0	1	0	0	0	0	0
peak1727	chr12	50119196	50119396	tested_silencers	2392	2762	3401	2901	3167	2807	2580	2160	3525	2887
peak1728	chr12	50160155	50160355	tested_silencers	1582	1807	2194	1929	2162	1922	1971	1426	2478	1978
peak1729	chr12	50773656	50773856	tested_silencers	2052	2645	3007	2816	2880	3225	3124	2530	4173	3211
peak1730	chr12	50882686	50882886	tested_silencers	1619	1905	2338	1958	2200	1953	1813	1496	2491	1975
peak1731	chr12	51146266	51146466	tested_silencers	1108	1356	1515	1393	1521	1011	944	815	1331	1039
peak1732	chr12	51306236	51306436	tested_silencers	1334	1554	1860	1600	1883	1507	1550	1236	1850	1501
peak1733	chr12	51375476	51375676	tested_silencers	740	891	1016	944	970	751	762	702	1039	849
peak1734	chr12	52121975	52122175	tested_silencers	4689	5893	6771	5979	6370	4516	4372	3628	5925	4733
peak1735	chr12	53206605	53206805	tested_silencers	2590	3167	3751	3267	3535	3035	2937	2531	3978	3191
peak1736	chr12	53997676	53997876	tested_silencers	1286	1544	1849	1629	1765	1522	1492	1235	1972	1539
peak1737	chr12	54634036	54634236	tested_silencers	4052	4682	5582	4867	5361	3602	3581	2871	4704	3892
peak1738	chr12	54842225	54842425	tested_silencers	1300	1576	1886	1566	1770	1477	1397	1065	1843	1393
peak1739	chr12	54878515	54878715	tested_silencers	2494	3076	3619	3239	3631	3359	3263	2460	4175	3352
peak1740	chr12	54907035	54907235	tested_silencers	1688	2065	2462	2233	2436	1344	1355	1220	1893	1465
peak1741	chr12	56699075	56699275	tested_silencers	4164	4870	5867	5205	5673	5379	5245	4200	6976	5553
peak1742	chr12	56714995	56715195	tested_silencers	679	1063	1283	1049	925	4778	4682	3901	6329	5109
peak1743	chr12	57054255	57054455	tested_silencers	926	1138	1427	1200	1434	1116	1018	896	1406	1097
peak1744	chr12	57111315	57111515	tested_silencers	5167	6236	6954	6242	6901	3060	3117	2350	3870	3166
peak1745	chr12	57250855	57251055	tested_silencers	2201	2696	3094	2711	2950	1667	1566	1374	2132	1729
peak1746	chr12	57814115	57814315	tested_silencers	2206	4008	4789	3484	2923	5251	5227	4065	6783	5651
peak1747	chr12	58280555	58280755	tested_silencers	0	0	0	0	0	0	0	0	0	0
peak1748	chr12	60636335	60636535	tested_silencers	5377	6511	7541	6677	7206	4874	4703	3729	6138	4886
peak1749	chr12	60825976	60826176	tested_silencers	5312	6454	7530	6806	7208	2989	3030	2151	3919	3104
peak1750	chr12	62738975	62739175	tested_silencers	1920	2258	2711	2431	2531	2470	2389	1833	3163	2552
peak1751	chr12	62747155	62747355	tested_silencers	2243	2739	3060	2684	2999	2126	2032	1771	2706	2155
peak1752	chr12	62772975	62773175	tested_silencers	755	771	927	796	897	672	696	570	922	732
peak1753	chr12	63036325	63036525	tested_silencers	1962	2478	2843	2428	2725	2601	2400	2100	3373	2674
[truncated: 5,687 more rows]

## Sheet: Tested_uncharacterized_CREs_TFs
TF	# Tested	# confirmed	% confirmed
REST/NRSF	1108	566	51.083
[truncated: 13 more rows]
