# Supplementary material for: Candidate silencer elements for the human and mouse genomes
Source: Nat Commun. 2020 Feb 26;11:1061. doi: 10.1038/s41467-020-14853-5 (PMC7044160; doi:10.1038/s41467-020-14853-5)
Supplement: Supplementary file 6 — Supplementary Data 3 [file 41467_2020_14853_MOESM6_ESM.xlsx]

## Sheet: Reporter Assays
Supplementary Table 3: Reporter assays testing silencer elements along with control elements and their activity levels
Element type	Chr	Start	End	Rep1	Rep2	Rep3	Mean	SEM	P-value
Enhancer	chr14	67885679	67885979	1.99795	1.30119	2.29122	1.86345	0.293603
Empty Vector				1.11721	1.38669	1.3468	1.28357	0.0839721
Random 1	chr12	70514992	70515292	1.22601	1.60783	1.28359	1.37248	0.118847
Random 2	chr3	89129011	89129311	1.21407	1.21606	1.04369	1.15794	0.0571295
Silencer 1	chr19	36454506	36454806	0.930572	1.01363	0.916695	0.953631	0.0302638	0.00403475
Silencer 2	chr6	116918036	116918336	0.645287	0.544496	0.519644	0.569809	0.0384148	4.78119e-05
Silencer 3	chr19	13816895	13817195	0.502523	0.577119	0.582653	0.554099	0.0258373	5.65009e-05
Silencer 4	chr20	5380828	5381128	0.7685	0.718762	1.04023	0.842496	0.0999019	0.0121553
Silencer 5	chr22	21112486	21112786	1.02591	1.56146	0.754283	1.11389	0.237128	0.297774
Silencer 6	chr20	52151785	52152085	1.00895	0.836927	0.928645	0.924839	0.0496942	0.00360101
