# Supplementary material for: Candidate silencer elements for the human and mouse genomes
Source: Nat Commun. 2020 Feb 26;11:1061. doi: 10.1038/s41467-020-14853-5 (PMC7044160; doi:10.1038/s41467-020-14853-5)
Supplement: Supplementary file 7 — Supplementary Data 4 [file 41467_2020_14853_MOESM7_ESM.xlsx]

## Sheet: qPCR_primers
Supplementary Table 4: Primer and gblock sequences used in CRISPR-Cas9 experiments
Gene ID	PrimerBank ID	Forward Primer	Reverse primer
TRIB2	187607349c1	ATGAACATACACAGGTCTACCCC	GGGCTGAAACTCTGGCTGG
	187607349c2	GACTCCGAACTTGTCGCATTG	GGCACGAAAAACGTGGTCT
DMPK	126091094c1	GGCCAGGTGTATGCCATGAA	CCGCCCACGTAATACTCCA
	126091094c2	TGGCGGAGATTGTCATGGC	GGATGTTGTCGGGTTTGATGTC
	126091094c3	GGCACCCCAGACTACCTGT	TCATAGGCGAATACACCCAGC
SHF	111074523c1	CCAAGGGTAGTCTGAGTTCCG	GTGAGCGCAGTGGGAGTTTAG
	111074523c2	CCGTGGCTAATGGGCCAAA	CAAACGGGTCCGCATAGTCTT
	111074523c3	AACCCCTAAGCATGGAGCC	ATGGCCCCGTGATACCAGA
NFATC1	27502385c1	CACCGCATCACAGGGAAGAC	GCACAGTCAATGACGGCTC
	27502385c2	TGTGCCGGAATCCTGAAACTC	GAGCATTCGATGGGGTTGGAG
	27502385c3	GCAGAGCACGGACAGCTATC	GGGCTTTCTCCACGAAAATGA

## Sheet: gblock_sequences
silencer7_gblock1	peak_14115	TGGTTAATTAGCTAGAAGGTCGGGCAGGAAGAGGGCCTATTTCCCATGATTCCTTCATATTTGCATATACGATACAAGGCTGTTAGAGAGATAATTAGAATTAATTTGACTGTAAACACAAAGATATTAGTACAAAATACGTGACGTAGAAAGTAATAATTTCTTGGGTAGTTTGCAGTTTTAAAATTATGTTTTAAAATGGACTATCATATGCTTACCGTAACTTGAAAGTATTTCGATTTCTTGGCTTTATATATCTTGTGGAAAGGACGAAACACCGGAGGAAGGAGGGGTCAGTTCGTTTTAGAGCTAGAAATAGCAAGTTAAAATAAGGCTAGTCCGTTATCAACTTGAAAAAGTGGCACCGAGTCGGTGCTTTtctagaATCATCCAGCGGag…
silencer7_gblock2	peak_14115	TGGTTAATTAGCTAGAAGGTCGGGCAGGAAGAGGGCCTATTTCCCATGATTCCTTCATATTTGCATATACGATACAAGGCTGTTAGAGAGATAATTAGAATTAATTTGACTGTAAACACAAAGATATTAGTACAAAATACGTGACGTAGAAAGTAATAATTTCTTGGGTAGTTTGCAGTTTTAAAATTATGTTTTAAAATGGACTATCATATGCTTACCGTAACTTGAAAGTATTTCGATTTCTTGGCTTTATATATCTTGTGGAAAGGACGAAACACCGCAGCGGGTCACCTACGAGCAGTTTTAGAGCTAGAAATAGCAAGTTAAAATAAGGCTAGTCCGTTATCAACTTGAAAAAGTGGCACCGAGTCGGTGCTTTtctagaATTATAGGAGACag…
silencer7_glblock3	peak_14115	TGGTTAATTAGCTAGAAGGTCGGGCAGGAAGAGGGCCTATTTCCCATGATTCCTTCATATTTGCATATACGATACAAGGCTGTTAGAGAGATAATTAGAATTAATTTGACTGTAAACACAAAGATATTAGTACAAAATACGTGACGTAGAAAGTAATAATTTCTTGGGTAGTTTGCAGTTTTAAAATTATGTTTTAAAATGGACTATCATATGCTTACCGTAACTTGAAAGTATTTCGATTTCTTGGCTTTATATATCTTGTGGAAAGGACGAAACACCGCCCAACTCCTGACCTCAGCTGTTTTAGAGCTAGAAATAGCAAGTTAAAATAAGGCTAGTCCGTTATCAACTTGAAAAAGTGGCACCGAGTCGGTGCTTTtctagaTCAGGGTGAACTag…
silencer8_gblock1	peak_12841	TGGTTAATTAGCTAGAAGGTCGGGCAGGAAGAGGGCCTATTTCCCATGATTCCTTCATATTTGCATATACGATACAAGGCTGTTAGAGAGATAATTAGAATTAATTTGACTGTAAACACAAAGATATTAGTACAAAATACGTGACGTAGAAAGTAATAATTTCTTGGGTAGTTTGCAGTTTTAAAATTATGTTTTAAAATGGACTATCATATGCTTACCGTAACTTGAAAGTATTTCGATTTCTTGGCTTTATATATCTTGTGGAAAGGACGAAACACCGTGCCTGATTTCTGTTTGATAGTTTTAGAGCTAGAAATAGCAAGTTAAAATAAGGCTAGTCCGTTATCAACTTGAAAAAGTGGCACCGAGTCGGTGCTTTtctagaGCGAGAAACAGTag…
silencer8_gblock2	peak_12841	TGGTTAATTAGCTAGAAGGTCGGGCAGGAAGAGGGCCTATTTCCCATGATTCCTTCATATTTGCATATACGATACAAGGCTGTTAGAGAGATAATTAGAATTAATTTGACTGTAAACACAAAGATATTAGTACAAAATACGTGACGTAGAAAGTAATAATTTCTTGGGTAGTTTGCAGTTTTAAAATTATGTTTTAAAATGGACTATCATATGCTTACCGTAACTTGAAAGTATTTCGATTTCTTGGCTTTATATATCTTGTGGAAAGGACGAAACACCGCACCCAGGGAGGGACCTGCTGTTTTAGAGCTAGAAATAGCAAGTTAAAATAAGGCTAGTCCGTTATCAACTTGAAAAAGTGGCACCGAGTCGGTGCTTTtctagaGTTACCCACCTTag…
silencer8_gblock3	peak_12841	TGGTTAATTAGCTAGAAGGTCGGGCAGGAAGAGGGCCTATTTCCCATGATTCCTTCATATTTGCATATACGATACAAGGCTGTTAGAGAGATAATTAGAATTAATTTGACTGTAAACACAAAGATATTAGTACAAAATACGTGACGTAGAAAGTAATAATTTCTTGGGTAGTTTGCAGTTTTAAAATTATGTTTTAAAATGGACTATCATATGCTTACCGTAACTTGAAAGTATTTCGATTTCTTGGCTTTATATATCTTGTGGAAAGGACGAAACACCGACATGGCTGGGAAAGGCCTCGTTTTAGAGCTAGAAATAGCAAGTTAAAATAAGGCTAGTCCGTTATCAACTTGAAAAAGTGGCACCGAGTCGGTGCTTTtctagaCCTTGTAACACCag…
silencer9_glblock1	peak_14494	TGGTTAATTAGCTAGAAGGTCGGGCAGGAAGAGGGCCTATTTCCCATGATTCCTTCATATTTGCATATACGATACAAGGCTGTTAGAGAGATAATTAGAATTAATTTGACTGTAAACACAAAGATATTAGTACAAAATACGTGACGTAGAAAGTAATAATTTCTTGGGTAGTTTGCAGTTTTAAAATTATGTTTTAAAATGGACTATCATATGCTTACCGTAACTTGAAAGTATTTCGATTTCTTGGCTTTATATATCTTGTGGAAAGGACGAAACACCGTTGCAGATGCTTAGAATCACGTTTTAGAGCTAGAAATAGCAAGTTAAAATAAGGCTAGTCCGTTATCAACTTGAAAAAGTGGCACCGAGTCGGTGCTTTtctagaAAGAGCCATACGag…
silencer9_glblock2	peak_14494	TGGTTAATTAGCTAGAAGGTCGGGCAGGAAGAGGGCCTATTTCCCATGATTCCTTCATATTTGCATATACGATACAAGGCTGTTAGAGAGATAATTAGAATTAATTTGACTGTAAACACAAAGATATTAGTACAAAATACGTGACGTAGAAAGTAATAATTTCTTGGGTAGTTTGCAGTTTTAAAATTATGTTTTAAAATGGACTATCATATGCTTACCGTAACTTGAAAGTATTTCGATTTCTTGGCTTTATATATCTTGTGGAAAGGACGAAACACCGTGTAGACAAGAATTTTATCCGTTTTAGAGCTAGAAATAGCAAGTTAAAATAAGGCTAGTCCGTTATCAACTTGAAAAAGTGGCACCGAGTCGGTGCTTTtctagaAACCGGCGATCCag…
silencer9_glblock3	peak_14494	TGGTTAATTAGCTAGAAGGTCGGGCAGGAAGAGGGCCTATTTCCCATGATTCCTTCATATTTGCATATACGATACAAGGCTGTTAGAGAGATAATTAGAATTAATTTGACTGTAAACACAAAGATATTAGTACAAAATACGTGACGTAGAAAGTAATAATTTCTTGGGTAGTTTGCAGTTTTAAAATTATGTTTTAAAATGGACTATCATATGCTTACCGTAACTTGAAAGTATTTCGATTTCTTGGCTTTATATATCTTGTGGAAAGGACGAAACACCGTGCTTGGAAAGCCTTGTGCAGTTTTAGAGCTAGAAATAGCAAGTTAAAATAAGGCTAGTCCGTTATCAACTTGAAAAAGTGGCACCGAGTCGGTGCTTTtctagaTGTTAATCTCGTag…
silencer10_gblock1	peak_8197	TGGTTAATTAGCTAGAAGGTCGGGCAGGAAGAGGGCCTATTTCCCATGATTCCTTCATATTTGCATATACGATACAAGGCTGTTAGAGAGATAATTAGAATTAATTTGACTGTAAACACAAAGATATTAGTACAAAATACGTGACGTAGAAAGTAATAATTTCTTGGGTAGTTTGCAGTTTTAAAATTATGTTTTAAAATGGACTATCATATGCTTACCGTAACTTGAAAGTATTTCGATTTCTTGGCTTTATATATCTTGTGGAAAGGACGAAACACCGAGGTAGAAGTTGAGAGGTTAGTTTTAGAGCTAGAAATAGCAAGTTAAAATAAGGCTAGTCCGTTATCAACTTGAAAAAGTGGCACCGAGTCGGTGCTTTtctagaGCCCGACTTGCTag…
silencer10_gblock2	peak_8197	TGGTTAATTAGCTAGAAGGTCGGGCAGGAAGAGGGCCTATTTCCCATGATTCCTTCATATTTGCATATACGATACAAGGCTGTTAGAGAGATAATTAGAATTAATTTGACTGTAAACACAAAGATATTAGTACAAAATACGTGACGTAGAAAGTAATAATTTCTTGGGTAGTTTGCAGTTTTAAAATTATGTTTTAAAATGGACTATCATATGCTTACCGTAACTTGAAAGTATTTCGATTTCTTGGCTTTATATATCTTGTGGAAAGGACGAAACACCGATCATATGCTCACTGCAACCGTTTTAGAGCTAGAAATAGCAAGTTAAAATAAGGCTAGTCCGTTATCAACTTGAAAAAGTGGCACCGAGTCGGTGCTTTtctagaCGCCGGAAAGTGag…
silencer10_gblock3	peak_8197	TGGTTAATTAGCTAGAAGGTCGGGCAGGAAGAGGGCCTATTTCCCATGATTCCTTCATATTTGCATATACGATACAAGGCTGTTAGAGAGATAATTAGAATTAATTTGACTGTAAACACAAAGATATTAGTACAAAATACGTGACGTAGAAAGTAATAATTTCTTGGGTAGTTTGCAGTTTTAAAATTATGTTTTAAAATGGACTATCATATGCTTACCGTAACTTGAAAGTATTTCGATTTCTTGGCTTTATATATCTTGTGGAAAGGACGAAACACCGCCTCTCAACTTCTACCTCCTGTTTTAGAGCTAGAAATAGCAAGTTAAAATAAGGCTAGTCCGTTATCAACTTGAAAAAGTGGCACCGAGTCGGTGCTTTtctagaGCGCTCCTTCGCag…
silencer11_gblock1	peak_6040	TGGTTAATTAGCTAGAAGGTCGGGCAGGAAGAGGGCCTATTTCCCATGATTCCTTCATATTTGCATATACGATACAAGGCTGTTAGAGAGATAATTAGAATTAATTTGACTGTAAACACAAAGATATTAGTACAAAATACGTGACGTAGAAAGTAATAATTTCTTGGGTAGTTTGCAGTTTTAAAATTATGTTTTAAAATGGACTATCATATGCTTACCGTAACTTGAAAGTATTTCGATTTCTTGGCTTTATATATCTTGTGGAAAGGACGAAACACCGAAATTACCCAGACTCGGGTAGTTTTAGAGCTAGAAATAGCAAGTTAAAATAAGGCTAGTCCGTTATCAACTTGAAAAAGTGGCACCGAGTCGGTGCTTTtctagaCCCTTCTTATCCag…
silencer11_gblock2	peak_6040	TGGTTAATTAGCTAGAAGGTCGGGCAGGAAGAGGGCCTATTTCCCATGATTCCTTCATATTTGCATATACGATACAAGGCTGTTAGAGAGATAATTAGAATTAATTTGACTGTAAACACAAAGATATTAGTACAAAATACGTGACGTAGAAAGTAATAATTTCTTGGGTAGTTTGCAGTTTTAAAATTATGTTTTAAAATGGACTATCATATGCTTACCGTAACTTGAAAGTATTTCGATTTCTTGGCTTTATATATCTTGTGGAAAGGACGAAACACCGCTCTAAAAAAGTATTGAATAGTTTTAGAGCTAGAAATAGCAAGTTAAAATAAGGCTAGTCCGTTATCAACTTGAAAAAGTGGCACCGAGTCGGTGCTTTtctagaGAATATTGAACAag…
lambda_phage_(-ve_control_sgRNA_gblock		TGGTTAATTAGCTAGAAGGTCGGGCAGGAAGAGGGCCTATTTCCCATGATTCCTTCATATTTGCATATACGATACAAGGCTGTTAGAGAGATAATTAGAATTAATTTGAC TGTAAACACAAAGATATTAGTACAAAATACGTGACGTAGAAAGTAATAATTTCTTGGGTAGTTTGCAGTTTTAAAATTATGTTTTAAAATGGACTAT CATATGCTTACCGTAACTTGAAAGTATTTCGATTTCTTGGCTTTATATATCTTGTGGAAAGGACGAAACACCG
		ACGAATAGTCGGCTCAACGT GTTTTAGA GCTAGAAATAGCAAGTTAAAATAAGGCTAGTCCGTTATCAACTTGAAAAAGTGGCACCGAGTCGGTGCTTTtctagaCTCCATACCGCTagcgctGATCCTGCAAAGATG
Validated Q-PCR primers from primer bank (https://pga.mgh.harvard.edu/primerbank)
Citation for primerbank:
Athanasia Spandidos, Xiaowei Wang, Huajun Wang and Brian Seed: PrimerBank: a resource of human and mouse PCR primer pairs for gene expression detection and quantification. Nucl. Acids Res. 2010 38:D792-9.
Silencer 7 target
peak ID_silencer	Gene name	PrimerBank ID	Forward Primer	Reverse primer
ENSG00000104936	Myotonin-protein kinase DMPK ortholog	126091094c1	GGCCAGGTGTATGCCATGAA	CCGCCCACGTAATACTCCA
Silencer 8 target
ENSG00000131196	Nuclear factor of activated T-cells, cytoplasmic 1 NFATC1 ortholog	27502385c1	CACCGCATCACAGGGAAGAC	GCACAGTCAATGACGGCTC	GCACAGTCAATGACGGCTC
Silencer 9 target
ENSG00000071575	Tribbles homolog 2 TRIB2 ortholog	187607349c1	ATGAACATACACAGGTCTACCCC	GGGCTGAAACTCTGGCTGG
Silencer 10 target
ENSG00000138606	SH2 domain-containing adapter protein F SHF ortholog	111074523c1	CCAAGGGTAGTCTGAGTTCCG	GTGAGCGCAGTGGGAGTTTAG
Silencer 11 target
Rp11 primers
rp11fp: GTCACTTCTAGAGCTGGGCACA
rp11fp2: CACTTCTAGAGCTGGGCACACT
rp11rp: ttagccttccagcctccacttc
Internal control primers
18S rRNA fp: GTAACCCGTTGAACCCCATT
18s rRNA rp: CCATCCAATCGGTAGTAGCG
GAPDH_fp_a: CAATGACCCCTTCATTGACC
GAPDH_rp_b: TTGATTTTGGAGGGATCTCG

## Sheet: qPCR_results
Replicate	DMPK_EXPT	DMPK_CTRL	NFATC1_EXPT	NFATC1_CTRL	TRIB2_EXPT	TRIB2_CTRL	SHF_EXPT	SHF_CTRL	RP11-650K20.2_EXPT	RP11-650K20.2_CTRL
Rep1	0.00156668	0.00135662	0.00122155	0.000842927	0.00421164	0.00263668	3.20595e-05	2.59305e-05	0.00646727	0.00634422
Rep2	0.00144987	0.00138209	0.00104577	0.000889383	0.00319137	0.00275297	2.54293e-05	2.67516e-05	0.00692801	0.00632773
Rep3	0.00169299	0.00135675	0.00090979	0.000782708	0.00304292	0.00253961	2.22761e-05	2.39841e-05	0.00573704	0.00621962
