# Supplementary material for: Candidate silencer elements for the human and mouse genomes
Source: Nat Commun. 2020 Feb 26;11:1061. doi: 10.1038/s41467-020-14853-5 (PMC7044160; doi:10.1038/s41467-020-14853-5)
Supplement: Supplementary file 8 — Supplementary Data 5 [file 41467_2020_14853_MOESM8_ESM.xlsx]

## Sheet: Roadmap_human
Supplementary Table 5: SVM model identified candidate silencer elements
Roadmap epigenome id	Total uncharacterized CREs	SVM predicted candidate silencers	Cell type specific candidate silencers
E003	28140	16086	6303
E004	37506	20848	5793
E005	23600	17346	6696
E006	53782	39990	14147
E007	37921	27000	14163
E008	13671	9260	3013
E017	49121	29329	12819
E021	107240	67632	37824
E022	138829	86424	42523
E028	6042	3509	741
E029	17264	8281	3438
E032	42829	27240	14810
E033	43487	27080	13079
E034	45425	32209	18363
E046	34358	23559	12018
E050	28446	15976	7050
E051	42051	24878	13286
E055	23823	14537	3482
E056	23002	13708	2274
E057	27012	17838	4380
E059	31655	23678	8133
E080	37872	22361	9116
E081	61088	43290	13714
E082	86173	60002	26386
E083	36610	22312	8454
E084	11925	8003	3355
E085	6003	4247	1781
E086	135032	74350	41970
E088	28904	18524	6125
E089	81750	60656	17784
E090	68672	52345	19169
E091	66293	42144	17919
E092	24486	15555	4461
E093	48913	30555	15535
E094	15723	11077	2737
E097	60375	39912	24504
E098	48091	36285	17222
E100	57413	27972	11149
E109	22516	14368	6868
E114	44450	26028	12843
E116	25739	16404	6840
E117	12884	8612	2525
E118	36400	16542	9149
E119	43198	31425	14220
E120	46547	29037	7900
E121	26518	14303	4364
E122	15286	10680	4368
E123	43502	30823	14980
E124	41856	23803	12902
E125	32446	20234	8354
E126	47996	27828	6498
E127	84102	57952	33468

## Sheet: ENCODE_human
ENCODE epigenome id	Total uncharacterized CREs	SVM predicted candidate silencers	Cell type specific candidate silencers
ENCU1	37321	22425	4968
ENCU2	54000	35115	6770
ENCU5	31183	20622	7641
ENCU9	5255	3828	1452
ENCU10	3730	2252	434
ENCU11	13623	9204	1379
ENCU12	66553	39241	7318
ENCU13	810658	507744	348762
ENCU16	162906	91675	26460
ENCU18	3526	2151	360
ENCU21	45438	23007	2633
ENCU24	52594	31237	7223
ENCU26	65884	48900	26754
ENCU29	35748	23319	5587
ENCU30	21237	15595	6729
ENCU34	4635	3335	410
ENCU35	21043	12722	1001
ENCU36	15269	10137	2275
ENCU38	6221	3582	523
ENCU39	54841	33467	8119
ENCU40	46008	32794	15981
ENCU42	23755	16326	3076
ENCU43	16650	9401	1172
ENCU44	6563	4825	1270
ENCU45	15841	9089	3878
ENCU47	232836	182101	74062
ENCU48	22362	15304	1556
ENCU50	12268	7981	1986
ENCU52	99431	58987	18896
ENCU53	52645	36270	10820

## Sheet: ENCODE_mouse
ENCODE epigenome id	Total uncharacterized CREs	SVM predicted candidate silencers	Cell type specific candidate silencers
mENCU1	22522	16592	2528
mENCU2	16848	11223	4030
mENCU3	9432	5211	2485
mENCU4	137450	101825	58294
mENCU5	26708	15105	4493
mENCU6	49852	35497	12304
mENCU7	69811	45583	14303
mENCU8	47753	26464	7693
mENCU9	71132	51581	17604
mENCU10	116506	73857	20725
mENCU11	106	29	1
mENCU12	7612	4644	1404
mENCU13	35979	20913	7751
mENCU14	91818	63204	23535
mENCU15	125233	76424	29307
mENCU16	160110	106727	78190
mENCU17	625649	481602	409319
mENCU18	118063	75538	24105
mENCU19	33756	20407	8734
mENCU20	7814	4601	1942
mENCU21	72953	40393	16632
mENCU22	84691	46726	27156
